# Supplementary material for: Genetic control of compound leaf development in the mungbean (Vigna radiata L.)
Source: Hortic Res. 2019 Feb 1;6:23. doi: 10.1038/s41438-018-0088-0 (PMC6355865; doi:10.1038/s41438-018-0088-0)
Supplement: Supplementary file 4 — Supplementary Table 1 The information of wild type and mutant lines [file 41438_2018_88_MOESM4_ESM.xlsx]

## Sheet: Sheet1
Line	Genotype	Allele
Sulu	WT
H004	mutant	un1-1
H005	mutant	un1-2
M5332	mutant	un1-3
PL003	mutant	un1-4
F005	mutant	hel1-1
G008	mutant	hel1-2
A001	mutant	smp1-1
A006	mutant	smp1-2
I007	mutant	smp1-3
