# Supplementary material for: Genetic control of compound leaf development in the mungbean (Vigna radiata L.)
Source: Hortic Res. 2019 Feb 1;6:23. doi: 10.1038/s41438-018-0088-0 (PMC6355865; doi:10.1038/s41438-018-0088-0)
Supplement: Supplementary file 5 — Supplementary Table 2 The list of the differentiated expressed genes in un1-1 mutant compared with wild type [file 41438_2018_88_MOESM5_ESM.xlsx]

## Sheet: diff-2-fold
id	1_rpkm(Sulu-VA-1)	2_rpkm(Sulu-VA-2)	3_rpkm(un1-1-VA-1)	4_rpkm(un1-1-VA-2)	5_log2(3/1)	6_log2(4/2)	5-Pvalue	6-Pvalue	5-FDR	6-FDR	significant	Description	KEGG_A_class	KEGG_B_class	Pathway	K_ID	GO Component	GO Function	GO Process
Vradi01g11760	25.96	21.66	2.12	1.63	-3.61415	-3.73209	1.43e-40	3.27e-44	2.35e-37	3.17e-41	down	GI3 protein [Glycine max]	Organismal Systems	Environmental adaptation	ko04712//Circadian rhythm - plant	K12124	-	-	-
Vradi0215s00270	98.15	79.62	266.91	207.85	1.44329	1.38434	1.17e-14	6.43e-12	1.43e-12	6.23e-10	up	Protein LHY [Glycine soja]	Organismal Systems	Environmental adaptation	ko04712//Circadian rhythm - plant	K12133	GO:0043226//organelle;GO:0043229//intracellular organelle;GO:0043231//intracellular membrane-bounded organelle;GO:0044464//cell part;GO:0005622//intracellular;GO:0044424//intracellular part;GO:0005623//cell;GO:0043227//membrane-bounded organelle	-	GO:0032774//RNA biosynthetic process;GO:0006807//nitrogen compound metabolic process;GO:0009059//macromolecule biosynthetic process;GO:0034654//nucleobase-containing compound biosynthetic process;GO:0044237//cellular metabolic process;GO:0044271//cellular nitrogen compound biosynthetic process;GO:0065007//biological regulation;GO:1901362//organic cyclic compound biosynthetic process;GO:0043170//m…
Vradi03g07170	2.08	1.88	0.24	0.5	-3.11548	-1.91073	5.97e-09	1.86e-05	2.63e-07	0.000519732	down	phytochrome A [Glycine max]	Organismal Systems	Environmental adaptation	ko04712//Circadian rhythm - plant	K12120	GO:0043233//organelle lumen;GO:0044446//intracellular organelle part;GO:0043231//intracellular membrane-bounded organelle;GO:0031981//nuclear lumen;GO:0044451//nucleoplasm part;GO:0005622//intracellular;GO:0044464//cell part;GO:0043226//organelle;GO:0044422//organelle part;GO:0044424//intracellular part;GO:0043227//membrane-bounded organelle;GO:0005623//cell;GO:0005654//nucleoplasm;GO:0070013//in…	GO:0005515//protein binding;GO:0009881//photoreceptor activity;GO:0004871//signal transducer activity;GO:0005488//binding;GO:0009883//red or far-red light photoreceptor activity;GO:0004872//receptor activity;GO:0046983//protein dimerization activity;GO:0060089//molecular transducer activity;GO:0038023//signaling receptor activity	GO:0043603//cellular amide metabolic process;GO:0043043//peptide biosynthetic process;GO:0071704//organic substance metabolic process;GO:0044271//cellular nitrogen compound biosynthetic process;GO:0044238//primary metabolic process;GO:0009605//response to external stimulus;GO:0032774//RNA biosynthetic process;GO:0071489//cellular response to red or far red light;GO:0050789//regulation of biologic…
Vradi03g08890	39.03	41.31	10.57	15.81	-1.88461	-1.38565	4.38e-12	1.43e-08	3.74e-10	7.91e-07	down	TOC1 [Phaseolus vulgaris]	Organismal Systems	Environmental adaptation	ko04712//Circadian rhythm - plant	K12127	GO:0044464//cell part;GO:0005623//cell	-	-
Vradi05g00310	19.62	11.9	130.21	83.98	2.73044	2.81908	1.52e-37	9.52e-35	1.71e-34	5.08e-32	up	MYB transcription factor MYB114 [Glycine max]	Organismal Systems	Environmental adaptation	ko04712//Circadian rhythm - plant	K12133	GO:0044424//intracellular part;GO:0005623//cell;GO:0044464//cell part;GO:0043231//intracellular membrane-bounded organelle;GO:0005622//intracellular;GO:0043227//membrane-bounded organelle;GO:0043229//intracellular organelle;GO:0043226//organelle	-	GO:0016070//RNA metabolic process;GO:0006807//nitrogen compound metabolic process;GO:0044249//cellular biosynthetic process;GO:0046483//heterocycle metabolic process;GO:0006725//cellular aromatic compound metabolic process;GO:0071704//organic substance metabolic process;GO:0018130//heterocycle biosynthetic process;GO:0010467//gene expression;GO:0009058//biosynthetic process;GO:0044260//cellular m…
Vradi05g11900	18.12	13.98	7.17	4.19	-1.33754	-1.73834	9.21e-07	7.99e-12	2.06e-05	7.61e-10	down	Protein EARLY FLOWERING 3 [Glycine soja]	Organismal Systems	Environmental adaptation	ko04712//Circadian rhythm - plant	K12125	-	-	GO:0044699//single-organism process
Vradi07g28150	40.1	30.8	3.2	8.66	-3.64746	-1.83049	6.26e-40	2.46e-14	9.54e-37	3.08e-12	down	Adagio protein 3 [Glycine soja]	Organismal Systems	Environmental adaptation	ko04712//Circadian rhythm - plant	K12116	-	-	GO:0032502//developmental process;GO:1901362//organic cyclic compound biosynthetic process;GO:0044271//cellular nitrogen compound biosynthetic process;GO:0044249//cellular biosynthetic process;GO:0050896//response to stimulus;GO:0009908//flower development;GO:0097659//nucleic acid-templated transcription;GO:1901360//organic cyclic compound metabolic process;GO:0034641//cellular nitrogen compound …
Vradi08g17720	66.3	61.17	15.66	16.52	-2.08192	-1.88861	5.1e-18	3.65e-17	9.47e-16	5.82e-15	down	PREDICTED: protein GIGANTEA-like [Nicotiana sylvestris]	Organismal Systems	Environmental adaptation	ko04712//Circadian rhythm - plant	K12124	-	-	-
Vradi0161s00420	16.15	16.12	4.25	5.54	-1.926	-1.54089	6.26e-10	1.22e-07	3.44e-08	5.69e-06	down	PREDICTED: shaggy-related protein kinase eta-like [Glycine max]	Environmental Information Processing	Signal transduction	ko04075//Plant hormone signal transduction	K14502	-	GO:0016740//transferase activity;GO:0097367//carbohydrate derivative binding;GO:0036094//small molecule binding;GO:0005488//binding;GO:1901363//heterocyclic compound binding;GO:0016772//transferase activity, transferring phosphorus-containing groups;GO:0001882//nucleoside binding;GO:0016773//phosphotransferase activity, alcohol group as acceptor;GO:0032549//ribonucleoside binding;GO:0016301//kina…	GO:0044237//cellular metabolic process;GO:0019538//protein metabolic process;GO:0008152//metabolic process;GO:0043170//macromolecule metabolic process;GO:0036211//protein modification process;GO:0009987//cellular process;GO:0043412//macromolecule modification;GO:0044267//cellular protein metabolic process;GO:0006464//cellular protein modification process;GO:0044260//cellular macromolecule metabol…
Vradi02g08360	29.39	29.49	12.64	6.47	-1.21733	-2.18839	1.08e-05	5.77e-18	0.00017436	9.83e-16	down	PREDICTED: probable indole-3-acetic acid-amido synthetase GH3.5-like isoform X2 [Glycine max]	Environmental Information Processing	Signal transduction	ko04075//Plant hormone signal transduction	K14487	-	-	-
Vradi0385s00020	40.41	26.17	16.82	8.95	-1.26453	-1.54795	1.85e-06	2.6e-10	3.8e-05	1.95e-08	down	PREDICTED: indole-3-acetic acid-amido synthetase GH3.6-like [Glycine max]	Environmental Information Processing	Signal transduction	ko04075//Plant hormone signal transduction	K14487	-	-	-
Vradi03g01230	4.46	3	10.03	11.09	1.16921	1.88622	0.00036304	2.7e-06	0.00319389	9.53e-05	up	Aux22d [Vigna radiata]	Environmental Information Processing	Signal transduction	ko04075//Plant hormone signal transduction	K14484	-	-	-
Vradi03g01580	11.45	5	35.39	10.96	1.62799	1.13225	2.17e-10	0.00231748	1.34e-08	0.026909	up	PREDICTED: ethylene-responsive transcription factor 15-like [Glycine max]	Environmental Information Processing	Signal transduction	ko04075//Plant hormone signal transduction	K14516	-	-	GO:0006351//transcription, DNA-templated;GO:0009987//cellular process;GO:0044260//cellular macromolecule metabolic process;GO:0019438//aromatic compound biosynthetic process;GO:1901362//organic cyclic compound biosynthetic process;GO:0044238//primary metabolic process;GO:0016070//RNA metabolic process;GO:0006725//cellular aromatic compound metabolic process;GO:0018130//heterocycle biosynthetic pr…
XLOC_012804	4.72	3.76	0.001	0.001	-12.2046	-11.8765	4.54e-06	5.33e-05	8.32e-05	0.00126704	down	PREDICTED: two-component response regulator ARR2-like [Glycine max]	Environmental Information Processing	Signal transduction	ko04075//Plant hormone signal transduction	K14491	-	-	-
XLOC_012922	12.65	14.58	5.1	5.51	-1.31057	-1.40387	9.37e-06	5.64e-08	0.000155204	2.81e-06	down	PREDICTED: two-component response regulator ARR2-like [Glycine max]	Environmental Information Processing	Signal transduction	ko04075//Plant hormone signal transduction	K14491	-	-	-
XLOC_014593	69.7	84.32	10.74	9.09	-2.69816	-3.21352	3.36e-22	2.33e-33	1.04e-19	1.16e-30	down	PREDICTED: two-component response regulator ARR2-like [Glycine max]	Environmental Information Processing	Signal transduction	ko04075//Plant hormone signal transduction	K14491	-	-	GO:0009987//cellular process
Vradi11g11780	53.83	43.45	4.83	7.52	-3.47832	-2.53055	2.09e-11	1.34e-07	1.59e-09	6.14e-06	down	PREDICTED: homeobox protein knotted-1-like M [Glycine max]	-	-	-	-	-	-	-
Vradi0282s00040	3.45	1.24	11.31	10.74	1.71293	3.11458	4.23e-09	2.34e-15	1.93e-07	3.18e-13	up	PREDICTED: probable calcium-binding protein CML22-like [Glycine max]	Organismal Systems	Environmental adaptation	ko04626//Plant-pathogen interaction	K13448	-	-	-
Vradi02g05940	1.9	1.96	0.66	0.75	-1.52546	-1.38589	0.00397843	0.00337687	0.0214647	0.0356	down	cyclic nucleotide-gated ion channel-like protein [Medicago truncatula]	Organismal Systems	Environmental adaptation	ko04626//Plant-pathogen interaction	K05391	GO:0016020//membrane	-	GO:0015672//monovalent inorganic cation transport;GO:0006812//cation transport;GO:0006810//transport;GO:0044763//single-organism cellular process;GO:0051234//establishment of localization;GO:0006813//potassium ion transport;GO:0044699//single-organism process;GO:0006811//ion transport;GO:0009987//cellular process;GO:0051179//localization;GO:0030001//metal ion transport
Vradi05g09440	3.21	4.24	1.25	1.8	-1.36065	-1.23607	0.00173674	0.000468234	0.0111988	0.00771826	down	PREDICTED: probable cyclic nucleotide-gated ion channel 14-like [Glycine max]	Organismal Systems	Environmental adaptation	ko04626//Plant-pathogen interaction	K05391	GO:0044425//membrane part;GO:0016020//membrane;GO:0031224//intrinsic component of membrane	GO:0022838//substrate-specific channel activity;GO:0005215//transporter activity;GO:0022803//passive transmembrane transporter activity;GO:0022857//transmembrane transporter activity;GO:0015267//channel activity;GO:0022892//substrate-specific transporter activity;GO:0015075//ion transmembrane transporter activity;GO:0022891//substrate-specific transmembrane transporter activity;GO:0005267//potass…	GO:0051179//localization;GO:0051234//establishment of localization;GO:0006812//cation transport;GO:0006810//transport;GO:0044763//single-organism cellular process;GO:0006811//ion transport;GO:0006813//potassium ion transport;GO:0044699//single-organism process;GO:0030001//metal ion transport;GO:0071804//cellular potassium ion transport;GO:0044765//single-organism transport;GO:1902578//single-orga…
Vradi02g06330	146.31	154.7	49.84	34.37	-1.55365	-2.17025	3.16e-10	1.66e-21	1.86e-08	3.69e-19	down	PREDICTED: superoxide dismutase [Cu-Zn], chloroplastic-like isoform X1 [Glycine max]	Cellular Processes	Transport and catabolism	ko04146//Peroxisome	K04565	GO:0044446//intracellular organelle part;GO:0043226//organelle;GO:0005737//cytoplasm;GO:0044422//organelle part;GO:0043231//intracellular membrane-bounded organelle;GO:0044435//plastid part;GO:0009536//plastid;GO:0005623//cell;GO:0044464//cell part;GO:0044424//intracellular part;GO:0043227//membrane-bounded organelle;GO:0044444//cytoplasmic part;GO:0005576//extracellular region;GO:0043229//intrac…	GO:0043167//ion binding;GO:0003824//catalytic activity;GO:0043169//cation binding;GO:0005488//binding	GO:0044699//single-organism process;GO:0008152//metabolic process;GO:0009416//response to light stimulus;GO:0009644//response to high light intensity;GO:0006979//response to oxidative stress;GO:0006801//superoxide metabolic process;GO:0044710//single-organism metabolic process;GO:0009987//cellular process;GO:0009642//response to light intensity;GO:0050896//response to stimulus;GO:0006950//respons…
Vradi07g04490	16.92	14.52	37.65	31.13	1.15392	1.10026	4.36e-08	4.5e-06	1.49e-06	0.000149365	up	Phytanoyl-CoA dioxygenase domain-containing protein 1 [Glycine soja]	Cellular Processes	Transport and catabolism	ko04146//Peroxisome	K00477	-	-	GO:0008152//metabolic process;GO:0044699//single-organism process;GO:0044710//single-organism metabolic process
Vradi10g05230	209.6	150.76	44.2	51.21	-2.24552	-1.55776	2.56e-20	7.77e-12	6.28e-18	7.5e-10	down	Cu/Zn superoxide dismutase [Vigna radiata]	Cellular Processes	Transport and catabolism	ko04146//Peroxisome	K04565	GO:0044464//cell part;GO:0044424//intracellular part;GO:0005623//cell;GO:0005622//intracellular	GO:0003824//catalytic activity;GO:0046872//metal ion binding;GO:0005488//binding;GO:0043169//cation binding;GO:0043167//ion binding;GO:0016209//antioxidant activity	GO:0098754//detoxification;GO:0044710//single-organism metabolic process;GO:1990748//cellular detoxification;GO:0009987//cellular process;GO:0042221//response to chemical;GO:0050896//response to stimulus;GO:0008152//metabolic process;GO:0009636//response to toxic substance;GO:0044237//cellular metabolic process;GO:0072593//reactive oxygen species metabolic process;GO:0044699//single-organism proc…
Vradi0007s02070	83.32	67.98	23.74	26.26	-1.81134	-1.37224	8.52e-13	4.73e-09	8.05e-11	2.88e-07	down	PREDICTED: tubulin alpha-6 chain-like [Glycine max]	Cellular Processes	Transport and catabolism	ko04145//Phagosome	K07374	GO:0043228//non-membrane-bounded organelle;GO:0005856//cytoskeleton;GO:0043232//intracellular non-membrane-bounded organelle;GO:0015630//microtubule cytoskeleton;GO:0043229//intracellular organelle;GO:0005623//cell;GO:0043226//organelle;GO:0044424//intracellular part;GO:0044464//cell part;GO:0005622//intracellular	GO:0016818//hydrolase activity, acting on acid anhydrides, in phosphorus-containing anhydrides;GO:0016817//hydrolase activity, acting on acid anhydrides;GO:0036094//small molecule binding;GO:0097367//carbohydrate derivative binding;GO:0005198//structural molecule activity;GO:0005488//binding;GO:0097159//organic cyclic compound binding;GO:0017111//nucleoside-triphosphatase activity;GO:0001883//pur…	GO:0044699//single-organism process;GO:0009987//cellular process;GO:0044763//single-organism cellular process
Vradi07g30530	65.13	67.48	31.52	31.91	-1.04705	-1.08045	0.000110055	3.48e-06	0.00119965	0.000118272	down	PREDICTED: tubulin beta-1 chain-like [Glycine max]	Cellular Processes	Transport and catabolism	ko04145//Phagosome	K07375	GO:0043226//organelle;GO:0043232//intracellular non-membrane-bounded organelle;GO:0005622//intracellular;GO:0005623//cell;GO:0044424//intracellular part;GO:0044464//cell part;GO:0015630//microtubule cytoskeleton;GO:0005856//cytoskeleton;GO:0043228//non-membrane-bounded organelle;GO:0043229//intracellular organelle	GO:0016818//hydrolase activity, acting on acid anhydrides, in phosphorus-containing anhydrides;GO:0036094//small molecule binding;GO:1901363//heterocyclic compound binding;GO:0032549//ribonucleoside binding;GO:0005198//structural molecule activity;GO:0017111//nucleoside-triphosphatase activity;GO:0016787//hydrolase activity;GO:0032550//purine ribonucleoside binding;GO:0005488//binding;GO:0097367/…	GO:0044763//single-organism cellular process;GO:0009987//cellular process;GO:0044699//single-organism process
Vradi09g01160	16.21	8.03	5.49	3.8	-1.56201	-1.0794	3.12e-07	0.000578653	8.11e-06	0.00913712	down	IST1-like protein [Glycine soja]	Cellular Processes	Transport and catabolism	ko04144//Endocytosis	K19476	-	-	-
Vradi09g09610	5.34	5.03	53.25	45.84	3.31787	3.18798	1.02e-10	2.63e-08	6.68e-09	1.41e-06	up	Eukaryotic translation initiation factor 2 alpha subunit [Medicago truncatula]	Genetic Information Processing	Folding, sorting and degradation;Translation	ko04141//Protein processing in endoplasmic reticulum;ko03013//RNA transport	K03237	-	GO:0008135//translation factor activity, RNA binding;GO:1901363//heterocyclic compound binding;GO:0003676//nucleic acid binding;GO:0097159//organic cyclic compound binding;GO:0005488//binding;GO:0003723//RNA binding	GO:0008152//metabolic process;GO:0071704//organic substance metabolic process;GO:0043604//amide biosynthetic process;GO:0006807//nitrogen compound metabolic process;GO:0043603//cellular amide metabolic process;GO:1901576//organic substance biosynthetic process;GO:0044249//cellular biosynthetic process;GO:0044260//cellular macromolecule metabolic process;GO:0006518//peptide metabolic process;GO:00…
Vradi02g01230	1.34	0.75	19.21	39.93	3.84155	5.73444	2.17e-16	1.63e-30	3.27e-14	6.57e-28	up	mitochondrion heat shock 22 kDa protein [Phaseolus vulgaris]	Genetic Information Processing	Folding, sorting and degradation	ko04141//Protein processing in endoplasmic reticulum	K13993	-	-	-
Vradi0406s00010	4.7	4.15	18.51	16.85	1.97757	2.02157	1.31e-06	1.03e-05	2.82e-05	0.000311272	up	PREDICTED: 18.1 kDa class I heat shock protein [Glycine max]	Genetic Information Processing	Folding, sorting and degradation	ko04141//Protein processing in endoplasmic reticulum	K13993	GO:0005622//intracellular;GO:0044424//intracellular part;GO:0005623//cell;GO:0044464//cell part	GO:0005515//protein binding;GO:0005488//binding	GO:0050896//response to stimulus;GO:0006950//response to stress
Vradi05g04980	1.3	1.28	10.57	21.8	3.02339	4.09011	8.12e-12	1.56e-22	6.66e-10	3.78e-20	up	mitochondrion heat shock 22 kDa protein [Phaseolus vulgaris]	Genetic Information Processing	Folding, sorting and degradation	ko04141//Protein processing in endoplasmic reticulum	K13993	GO:0043229//intracellular organelle;GO:0044424//intracellular part;GO:0043227//membrane-bounded organelle;GO:0005623//cell;GO:0005622//intracellular;GO:0043226//organelle;GO:0044464//cell part;GO:0043231//intracellular membrane-bounded organelle	-	GO:0010035//response to inorganic substance;GO:0006950//response to stress;GO:0050896//response to stimulus;GO:0042221//response to chemical;GO:0010038//response to metal ion
Vradi11g06880	11.2	9.21	0.001	0.08	-13.4512	-6.84706	1.03e-23	2.54e-22	3.8e-21	5.9e-20	down	Small heat shock protein C2 [Glycine soja]	Genetic Information Processing	Folding, sorting and degradation	ko04141//Protein processing in endoplasmic reticulum	K13993	-	-	-
XLOC_025984	7.51	0.001	42.15	37.05	2.48865	15.1772	1.17e-17	4.98e-35	2.03e-15	2.72e-32	up	PREDICTED: DNA repair protein UVH3-like isoform X4 [Glycine max]	Genetic Information Processing	Replication and repair	ko03420//Nucleotide excision repair	K10846	GO:0005622//intracellular;GO:0005623//cell;GO:0044424//intracellular part;GO:0044464//cell part;GO:0043226//organelle;GO:0043231//intracellular membrane-bounded organelle;GO:0043227//membrane-bounded organelle;GO:0043229//intracellular organelle	GO:0097159//organic cyclic compound binding;GO:0003676//nucleic acid binding;GO:0003824//catalytic activity;GO:0004518//nuclease activity;GO:0005488//binding;GO:0003677//DNA binding;GO:0016788//hydrolase activity, acting on ester bonds;GO:0016787//hydrolase activity;GO:1901363//heterocyclic compound binding	GO:0043170//macromolecule metabolic process;GO:0006725//cellular aromatic compound metabolic process;GO:0009987//cellular process;GO:0006950//response to stress;GO:0044237//cellular metabolic process;GO:0033554//cellular response to stress;GO:0008152//metabolic process;GO:0044260//cellular macromolecule metabolic process;GO:0046483//heterocycle metabolic process;GO:0006139//nucleobase-containing …
Vradi0421s00120	10.76	14.35	1.9	4.56	-2.50161	-1.65395	8.39e-05	0.00052461	0.000962761	0.00845799	down	PREDICTED: uracil-DNA glycosylase-like isoform X1 [Glycine max]	Genetic Information Processing	Replication and repair	ko03410//Base excision repair	K03648	GO:0043227//membrane-bounded organelle;GO:0044424//intracellular part;GO:0005622//intracellular;GO:0043226//organelle;GO:0005623//cell;GO:0043229//intracellular organelle;GO:0043231//intracellular membrane-bounded organelle;GO:0044464//cell part	GO:0016798//hydrolase activity, acting on glycosyl bonds;GO:0003824//catalytic activity;GO:0016787//hydrolase activity	GO:0006259//DNA metabolic process;GO:0044238//primary metabolic process;GO:0009987//cellular process;GO:0006281//DNA repair;GO:0043170//macromolecule metabolic process;GO:1901360//organic cyclic compound metabolic process;GO:0044260//cellular macromolecule metabolic process;GO:0033554//cellular response to stress;GO:0051716//cellular response to stimulus;GO:0006807//nitrogen compound metabolic pr…
Vradi06g13600	4.27	3.15	17.84	15.24	2.06281	2.27444	3.14e-12	2.82e-11	2.78e-10	2.42e-09	up	PREDICTED: nuclear nucleic acid-binding protein C1D-like [Cicer arietinum]	Genetic Information Processing	Folding, sorting and degradation	ko03018//RNA degradation	K12592	-	-	-
Vradi0330s00050	131.32	144.58	731.18	523.89	2.47714	1.8574	2.87e-28	1.57e-16	1.42e-25	2.34e-14	up	40S ribosomal protein S16 [Morus notabilis]	Genetic Information Processing	Translation	ko03010//Ribosome	K02960	GO:0005623//cell;GO:0044424//intracellular part;GO:0005622//intracellular;GO:0044464//cell part;GO:0032991//macromolecular complex;GO:0030529//intracellular ribonucleoprotein complex;GO:1990904//ribonucleoprotein complex	-	GO:0071704//organic substance metabolic process;GO:0043170//macromolecule metabolic process;GO:0010467//gene expression;GO:0008152//metabolic process
Vradi07g28110	95.24	106.89	257.68	274.68	1.43594	1.36162	1.86e-14	1.74e-11	2.2e-12	1.53e-09	up	PREDICTED: 40S ribosomal protein S2-4-like [Glycine max]	Genetic Information Processing	Translation	ko03010//Ribosome	K02981	GO:0044391//ribosomal subunit;GO:0005737//cytoplasm;GO:0005623//cell;GO:0044424//intracellular part;GO:0043229//intracellular organelle;GO:0044464//cell part;GO:0044444//cytoplasmic part;GO:0043228//non-membrane-bounded organelle;GO:1990904//ribonucleoprotein complex;GO:0032991//macromolecular complex;GO:0044446//intracellular organelle part;GO:0005840//ribosome;GO:0030529//intracellular ribonucl…	GO:0005198//structural molecule activity	GO:0043170//macromolecule metabolic process;GO:0010467//gene expression;GO:0071704//organic substance metabolic process;GO:0008152//metabolic process
Vradi11g00330	18.1	18.21	38.64	40.75	1.09411	1.16207	5.65e-05	9.26e-05	0.000696738	0.00200818	up	40S ribosomal S20-2 -like protein [Gossypium arboreum]	Genetic Information Processing	Translation	ko03010//Ribosome	K02969	GO:0005737//cytoplasm;GO:0043228//non-membrane-bounded organelle;GO:0005840//ribosome;GO:0043232//intracellular non-membrane-bounded organelle;GO:0005622//intracellular;GO:0043229//intracellular organelle;GO:1990904//ribonucleoprotein complex;GO:0044424//intracellular part;GO:0044444//cytoplasmic part;GO:0005623//cell;GO:0044391//ribosomal subunit;GO:0044446//intracellular organelle part;GO:00432…	GO:0005198//structural molecule activity	GO:0043170//macromolecule metabolic process;GO:0071704//organic substance metabolic process;GO:0010467//gene expression;GO:0008152//metabolic process
Vradi01g13150	1.36	1.03	0.09	0.29	-3.91754	-1.82852	1.04e-11	6.25e-05	8.22e-10	0.00145636	down	PREDICTED: ABC transporter C family member 10-like isoform X2 [Glycine max]	Environmental Information Processing	Membrane transport	ko02010//ABC transporters	K05666	GO:0016020//membrane;GO:0044425//membrane part;GO:0031224//intrinsic component of membrane	GO:0017111//nucleoside-triphosphatase activity;GO:0015405//P-P-bond-hydrolysis-driven transmembrane transporter activity;GO:0003824//catalytic activity;GO:0016787//hydrolase activity;GO:0097159//organic cyclic compound binding;GO:0022857//transmembrane transporter activity;GO:0005215//transporter activity;GO:0097367//carbohydrate derivative binding;GO:0015399//primary active transmembrane transpo…	GO:0044763//single-organism cellular process;GO:0051234//establishment of localization;GO:0009987//cellular process;GO:0044699//single-organism process;GO:0051179//localization
Vradi0329s00010	5.04	1.89	0.9	0.8	-2.48543	-1.24031	7.34e-15	0.000387717	9.22e-13	0.006616	down	PREDICTED: ABC transporter B family member 2-like [Glycine max]	Environmental Information Processing	Membrane transport	ko02010//ABC transporters	K05658	GO:0044425//membrane part;GO:0031224//intrinsic component of membrane;GO:0016020//membrane	GO:0003824//catalytic activity;GO:0022857//transmembrane transporter activity;GO:0015405//P-P-bond-hydrolysis-driven transmembrane transporter activity;GO:0017111//nucleoside-triphosphatase activity;GO:0036094//small molecule binding;GO:0032550//purine ribonucleoside binding;GO:0032549//ribonucleoside binding;GO:0097367//carbohydrate derivative binding;GO:0005488//binding;GO:0016462//pyrophosphat…	GO:0051179//localization;GO:0009987//cellular process;GO:0044763//single-organism cellular process;GO:0051234//establishment of localization;GO:0044699//single-organism process
XLOC_014347	0.78	0.84	3.46	2.55	2.14923	1.60204	2.3e-10	2.92e-05	1.4e-08	0.00076519	up	PREDICTED: ABC transporter B family member 11-like [Glycine max]	Environmental Information Processing	Membrane transport	ko02010//ABC transporters	K05658	GO:0044425//membrane part;GO:0031224//intrinsic component of membrane;GO:0016020//membrane	GO:0015399//primary active transmembrane transporter activity;GO:0017111//nucleoside-triphosphatase activity;GO:0016787//hydrolase activity;GO:0032549//ribonucleoside binding;GO:0015405//P-P-bond-hydrolysis-driven transmembrane transporter activity;GO:0097367//carbohydrate derivative binding;GO:0022857//transmembrane transporter activity;GO:0016462//pyrophosphatase activity;GO:0005488//binding;GO…	GO:0009987//cellular process;GO:0044763//single-organism cellular process;GO:0051234//establishment of localization;GO:0044699//single-organism process;GO:0051179//localization
XLOC_016095	15.96	15.09	6.14	4.56	-1.37815	-1.72649	1.37e-07	3.21e-13	4e-06	3.56e-11	down	PREDICTED: ABC transporter C family member 10-like isoform X1 [Glycine max]	Environmental Information Processing	Membrane transport	ko02010//ABC transporters	K05666	GO:0016020//membrane;GO:0031224//intrinsic component of membrane;GO:0044425//membrane part	GO:0032549//ribonucleoside binding;GO:0001883//purine nucleoside binding;GO:0005215//transporter activity;GO:0005488//binding;GO:0016462//pyrophosphatase activity;GO:0036094//small molecule binding;GO:0022804//active transmembrane transporter activity;GO:0016817//hydrolase activity, acting on acid anhydrides;GO:0017111//nucleoside-triphosphatase activity;GO:0032550//purine ribonucleoside binding;…	GO:0051179//localization;GO:0044763//single-organism cellular process;GO:0009987//cellular process;GO:0051234//establishment of localization;GO:0044699//single-organism process
Vradi08g20680	19.56	21.64	2.72	4.63	-2.84623	-2.22462	7.9e-20	4.31e-16	1.81e-17	6.25e-14	down	PREDICTED: acetylornithine aminotransferase, mitochondrial-like isoform X1 [Glycine max]	Metabolism	Amino acid metabolism;Global and Overview	ko01230//Biosynthesis of amino acids;ko01210//2-Oxocarboxylic acid metabolism;ko00220//Arginine biosynthesis	K00818	GO:0005623//cell;GO:0043231//intracellular membrane-bounded organelle;GO:0044464//cell part;GO:0009536//plastid;GO:0044422//organelle part;GO:0005737//cytoplasm;GO:0044444//cytoplasmic part;GO:0044424//intracellular part;GO:0005622//intracellular;GO:0043226//organelle;GO:0043227//membrane-bounded organelle;GO:0043229//intracellular organelle;GO:0044446//intracellular organelle part;GO:0044435//pl…	GO:0005488//binding;GO:0008483//transaminase activity;GO:0043168//anion binding;GO:0046914//transition metal ion binding;GO:0043167//ion binding;GO:0043169//cation binding;GO:0016769//transferase activity, transferring nitrogenous groups;GO:0003824//catalytic activity;GO:0016740//transferase activity;GO:0046872//metal ion binding	GO:0009607//response to biotic stimulus;GO:0009605//response to external stimulus;GO:0051707//response to other organism;GO:0032502//developmental process;GO:1901564//organonitrogen compound metabolic process;GO:0048731//system development;GO:0051704//multi-organism process;GO:0006520//cellular amino acid metabolic process;GO:0099402//plant organ development;GO:0006807//nitrogen compound metaboli…
Vradi07g31020	22.32	25.14	8.28	6.92	-1.43063	-1.86114	1.2e-06	2.11e-12	2.6e-05	2.18e-10	down	transaldolase family protein [Medicago truncatula]	Metabolism	Carbohydrate metabolism;Global and Overview	ko01230//Biosynthesis of amino acids;ko01200//Carbon metabolism;ko00030//Pentose phosphate pathway	K00616	GO:0044464//cell part;GO:0005623//cell;GO:0044424//intracellular part;GO:0005622//intracellular	GO:0016740//transferase activity;GO:0003824//catalytic activity;GO:0016744//transferase activity, transferring aldehyde or ketonic groups	GO:0006725//cellular aromatic compound metabolic process;GO:1901360//organic cyclic compound metabolic process;GO:0009117//nucleotide metabolic process;GO:0046483//heterocycle metabolic process;GO:0006796//phosphate-containing compound metabolic process;GO:0034641//cellular nitrogen compound metabolic process;GO:0044238//primary metabolic process;GO:0006753//nucleoside phosphate metabolic process…
Vradi0434s00030	0.29	0.28	0.91	1.13	1.64981	2.01282	0.00282728	0.00040416	0.0163885	0.00686911	up	PREDICTED: delta-1-pyrroline-5-carboxylate synthase-like isoform X2 [Glycine max]	Metabolism	Amino acid metabolism;Global and Overview	ko01230//Biosynthesis of amino acids;ko00330//Arginine and proline metabolism	K12657	GO:0016020//membrane;GO:0044424//intracellular part;GO:0031224//intrinsic component of membrane;GO:0044425//membrane part;GO:0005623//cell;GO:0005622//intracellular;GO:0044464//cell part	GO:0016491//oxidoreductase activity;GO:0016772//transferase activity, transferring phosphorus-containing groups;GO:0016740//transferase activity;GO:0016620//oxidoreductase activity, acting on the aldehyde or oxo group of donors, NAD or NADP as acceptor;GO:0016774//phosphotransferase activity, carboxyl group as acceptor;GO:0016903//oxidoreductase activity, acting on the aldehyde or oxo group of do…	GO:0043436//oxoacid metabolic process;GO:0019752//carboxylic acid metabolic process;GO:0006082//organic acid metabolic process;GO:0071704//organic substance metabolic process;GO:0006520//cellular amino acid metabolic process;GO:1901605//alpha-amino acid metabolic process;GO:0009987//cellular process;GO:0044238//primary metabolic process;GO:0006560//proline metabolic process;GO:0008152//metabolic …
XLOC_018411	16.86	23.81	0.45	0.39	-5.22754	-5.93195	4.92e-33	6.7e-48	3.75e-30	7.94e-45	down	diaminopimelate decarboxylase family protein [Populus trichocarpa]	Metabolism	Global and Overview;Amino acid metabolism	ko01230//Biosynthesis of amino acids;ko00300//Lysine biosynthesis	K01586	-	-	-
Vradi06g11820	3.38	2.37	7.81	8.21	1.2083	1.7925	7.54e-05	1.51e-06	0.00088226	5.66e-05	up	stearoyl-ACP desaturase [Phaseolus vulgaris]	Metabolism	Lipid metabolism;Global and Overview	ko01212//Fatty acid metabolism;ko00061//Fatty acid biosynthesis;ko01040//Biosynthesis of unsaturated fatty acids	K03921	GO:0044444//cytoplasmic part;GO:0044464//cell part;GO:0009536//plastid;GO:0043226//organelle;GO:0005737//cytoplasm;GO:0043231//intracellular membrane-bounded organelle;GO:0005623//cell;GO:0043227//membrane-bounded organelle;GO:0044424//intracellular part;GO:0043229//intracellular organelle;GO:0005622//intracellular	GO:0016717//oxidoreductase activity, acting on paired donors, with oxidation of a pair of donors resulting in the reduction of molecular oxygen to two molecules of water;GO:0016705//oxidoreductase activity, acting on paired donors, with incorporation or reduction of molecular oxygen;GO:0003824//catalytic activity;GO:0016491//oxidoreductase activity	GO:0044238//primary metabolic process;GO:0006629//lipid metabolic process;GO:0071704//organic substance metabolic process;GO:0008152//metabolic process;GO:0019752//carboxylic acid metabolic process;GO:0044255//cellular lipid metabolic process;GO:0044237//cellular metabolic process;GO:0043436//oxoacid metabolic process;GO:0006631//fatty acid metabolic process;GO:0044763//single-organism cellular p…
Vradi0043s00080	3.7	3.1	11.8	10.41	1.67319	1.74763	1.68e-09	3.96e-08	8.28e-08	2.02e-06	up	PREDICTED: peroxidase 52-like isoform 1 [Glycine max]	Metabolism	Biosynthesis of other secondary metabolites	ko00940//Phenylpropanoid biosynthesis	K00430	-	GO:1901363//heterocyclic compound binding;GO:0046906//tetrapyrrole binding;GO:0005488//binding;GO:0097159//organic cyclic compound binding;GO:0003824//catalytic activity;GO:0043167//ion binding;GO:0043169//cation binding	GO:1990748//cellular detoxification;GO:0009636//response to toxic substance;GO:0042221//response to chemical;GO:0006950//response to stress;GO:0044237//cellular metabolic process;GO:0008152//metabolic process;GO:0050896//response to stimulus;GO:0009987//cellular process;GO:0044710//single-organism metabolic process;GO:0042743//hydrogen peroxide metabolic process;GO:0098754//detoxification;GO:0072…
Vradi01g06500	18.77	17.58	2.91	5.78	-2.68934	-1.60479	8.03e-14	1.89e-07	8.52e-12	8.45e-06	down	Peroxidase 47 [Glycine soja]	Metabolism	Biosynthesis of other secondary metabolites	ko00940//Phenylpropanoid biosynthesis	K00430	-	GO:0043169//cation binding;GO:0097159//organic cyclic compound binding;GO:0005488//binding;GO:0043167//ion binding;GO:1901363//heterocyclic compound binding;GO:0046906//tetrapyrrole binding;GO:0003824//catalytic activity	GO:0009636//response to toxic substance;GO:0009987//cellular process;GO:0050896//response to stimulus;GO:0044710//single-organism metabolic process;GO:0044237//cellular metabolic process;GO:0006950//response to stress;GO:1990748//cellular detoxification;GO:0098754//detoxification;GO:0044699//single-organism process;GO:0042743//hydrogen peroxide metabolic process;GO:0042221//response to chemical;G…
Vradi06g06600	8.71	12.32	2.39	2.66	-1.86566	-2.2115	1.54e-06	1.45e-11	3.24e-05	1.3e-09	down	peroxidase 4-like protein [Phaseolus vulgaris]	Metabolism	Biosynthesis of other secondary metabolites	ko00940//Phenylpropanoid biosynthesis	K00430	-	GO:1901363//heterocyclic compound binding;GO:0097159//organic cyclic compound binding;GO:0043169//cation binding;GO:0046906//tetrapyrrole binding;GO:0003824//catalytic activity;GO:0043167//ion binding;GO:0005488//binding	GO:0009987//cellular process;GO:1990748//cellular detoxification;GO:0044699//single-organism process;GO:0009636//response to toxic substance;GO:0008152//metabolic process;GO:0072593//reactive oxygen species metabolic process;GO:0044710//single-organism metabolic process;GO:0098754//detoxification;GO:0042743//hydrogen peroxide metabolic process;GO:0006950//response to stress;GO:0042221//response t…
XLOC_019909	4.4	1.84	0.52	0.15	-3.08092	-3.61667	5.19e-07	0.000243751	1.26e-05	0.00455671	down	PREDICTED: cationic peroxidase 2-like [Glycine max]	Metabolism	Biosynthesis of other secondary metabolites	ko00940//Phenylpropanoid biosynthesis	K00430	-	GO:0003824//catalytic activity;GO:0005488//binding	GO:0009987//cellular process;GO:0008152//metabolic process;GO:0044699//single-organism process;GO:0044710//single-organism metabolic process;GO:0050896//response to stimulus
Vradi06g11170	7.27	17.03	30.62	64.21	2.07445	1.91472	3.14e-22	5.15e-19	9.87e-20	9.72e-17	up	PREDICTED: nitrate reductase [NADH] 2-like [Glycine max]	Metabolism	Energy metabolism	ko00910//Nitrogen metabolism	K10534	-	GO:0097159//organic cyclic compound binding;GO:0046906//tetrapyrrole binding;GO:0003824//catalytic activity;GO:0046872//metal ion binding;GO:0016661//oxidoreductase activity, acting on other nitrogenous compounds as donors;GO:0005488//binding;GO:0050662//coenzyme binding;GO:0043169//cation binding;GO:0043167//ion binding;GO:0048037//cofactor binding;GO:1901363//heterocyclic compound binding;GO:00…	GO:0044281//small molecule metabolic process;GO:0044710//single-organism metabolic process;GO:0071704//organic substance metabolic process;GO:0006807//nitrogen compound metabolic process;GO:0008152//metabolic process;GO:0009987//cellular process;GO:0042126//nitrate metabolic process;GO:0044763//single-organism cellular process;GO:2001057//reactive nitrogen species metabolic process;GO:0006082//or…
Vradi07g03960	3.39	11.87	29.13	52.61	3.10315	2.14802	7.83e-35	2.61e-21	7.27e-32	5.68e-19	up	nitrite reductase [Phaseolus vulgaris]	Metabolism	Energy metabolism	ko00910//Nitrogen metabolism	K00366	-	GO:0005488//binding;GO:0016491//oxidoreductase activity;GO:0051540//metal cluster binding;GO:0003824//catalytic activity;GO:0046906//tetrapyrrole binding;GO:1901363//heterocyclic compound binding;GO:0016661//oxidoreductase activity, acting on other nitrogenous compounds as donors;GO:0097159//organic cyclic compound binding;GO:0016664//oxidoreductase activity, acting on other nitrogenous compounds…	GO:0044710//single-organism metabolic process;GO:0044699//single-organism process;GO:0008152//metabolic process
Vradi02g09050	1.38	4.18	16.53	19.94	3.58235	2.25409	2.27e-31	1.52e-17	1.49e-28	2.47e-15	up	PREDICTED: (-)-germacrene D synthase-like isoform X1 [Glycine max]	Metabolism	Metabolism of terpenoids and polyketides	ko00909//Sesquiterpenoid and triterpenoid biosynthesis	K15803	-	-	-
Vradi02g09090	29.07	34.7	0.66	0.76	-5.46092	-5.51279	8.28e-52	2.49e-61	2.95e-48	5.31e-58	down	PREDICTED: (-)-germacrene D synthase-like isoform X3 [Glycine max]	Metabolism	Metabolism of terpenoids and polyketides	ko00909//Sesquiterpenoid and triterpenoid biosynthesis	K15803	-	-	-
Vradi02g09670	9.69	11.98	0.6	0.1	-4.01346	-6.90448	1.39e-21	1.99e-40	3.94e-19	1.46e-37	down	PREDICTED: (-)-germacrene D synthase-like isoform X1 [Glycine max]	Metabolism	Metabolism of terpenoids and polyketides	ko00909//Sesquiterpenoid and triterpenoid biosynthesis	K15803	-	-	-
Vradi02g10920	0.16	0.001	1.54	1.48	3.26679	10.5314	0.00788025	0.00242129	0.0362787	0.0276774	up	(-)-germacrene D synthase [Glycine soja]	Metabolism	Metabolism of terpenoids and polyketides	ko00909//Sesquiterpenoid and triterpenoid biosynthesis	K15803	-	-	-
Vradi02g10980	14.87	18.77	2	1.94	-2.89433	-3.2743	5.56e-18	5.41e-26	1.02e-15	1.65e-23	down	PREDICTED: (-)-germacrene D synthase-like isoform X2 [Glycine max]	Metabolism	Metabolism of terpenoids and polyketides	ko00909//Sesquiterpenoid and triterpenoid biosynthesis	K15803	-	-	-
XLOC_005153	15.07	13.02	5.01	2.94	-1.5888	-2.14684	2.59e-07	6.2e-13	6.94e-06	6.75e-11	down	beta-amyrin 24-hydroxylase CYP93E9 [Phaseolus vulgaris]	Metabolism	Metabolism of terpenoids and polyketides	ko00909//Sesquiterpenoid and triterpenoid biosynthesis	K15814	-	-	-
Vradi02g14120	5.38	4.77	1.92	1.95	-1.4865	-1.29052	0.000468899	0.000644633	0.00392305	0.00990759	down	PREDICTED: zeaxanthin epoxidase, chloroplastic-like isoform X1 [Glycine max]	Metabolism	Metabolism of terpenoids and polyketides	ko00906//Carotenoid biosynthesis	K09838	-	GO:0097159//organic cyclic compound binding;GO:1901363//heterocyclic compound binding;GO:0005488//binding;GO:0036094//small molecule binding;GO:1901265//nucleoside phosphate binding;GO:0048037//cofactor binding;GO:0050660//flavin adenine dinucleotide binding;GO:0050662//coenzyme binding;GO:0000166//nucleotide binding	GO:0044710//single-organism metabolic process;GO:0044699//single-organism process;GO:0008152//metabolic process
Vradi11g07610	6.2	4.43	2.2	2.15	-1.49476	-1.04297	3.13e-05	0.00217945	0.000423747	0.0255146	down	abscisic acid 8'-hydroxylase [Phaseolus vulgaris]	Metabolism	Metabolism of terpenoids and polyketides	ko00906//Carotenoid biosynthesis	K09843	GO:0031224//intrinsic component of membrane;GO:0044425//membrane part;GO:0016020//membrane	GO:0046872//metal ion binding;GO:0097159//organic cyclic compound binding;GO:0046914//transition metal ion binding;GO:0043167//ion binding;GO:0005488//binding;GO:1901363//heterocyclic compound binding;GO:0046906//tetrapyrrole binding;GO:0043169//cation binding;GO:0003824//catalytic activity;GO:0016491//oxidoreductase activity	GO:0044699//single-organism process;GO:0008152//metabolic process;GO:0044710//single-organism metabolic process
XLOC_009384	2.76	1.77	0.001	0.26	-11.4305	-2.76717	2.21e-08	0.00041343	8.33e-07	0.00699323	down	Aldehyde oxidase 4 [Glycine soja]	Metabolism	Metabolism of terpenoids and polyketides	ko00906//Carotenoid biosynthesis	K09842	-	GO:0005488//binding;GO:0000166//nucleotide binding;GO:0097159//organic cyclic compound binding;GO:1901265//nucleoside phosphate binding;GO:0051540//metal cluster binding;GO:0043169//cation binding;GO:0051536//iron-sulfur cluster binding;GO:0043167//ion binding;GO:0046914//transition metal ion binding;GO:0016491//oxidoreductase activity;GO:0003824//catalytic activity;GO:1901363//heterocyclic compo…	GO:0044710//single-organism metabolic process;GO:0044699//single-organism process;GO:0008152//metabolic process
Vradi03g06690	15.69	9.58	6.84	4.24	-1.19778	-1.17596	0.000805343	0.00104733	0.00601775	0.0145346	down	gibberellin 2-oxidase [Vigna angularis]	Metabolism	Metabolism of terpenoids and polyketides	ko00904//Diterpenoid biosynthesis	K04125	-	GO:0016706//oxidoreductase activity, acting on paired donors, with incorporation or reduction of molecular oxygen, 2-oxoglutarate as one donor, and incorporation of one atom each of oxygen into both donors;GO:0045543//gibberellin 2-beta-dioxygenase activity;GO:0016491//oxidoreductase activity;GO:0003824//catalytic activity;GO:0043167//ion binding;GO:0016705//oxidoreductase activity, acting on pai…	GO:0009685//gibberellin metabolic process;GO:0006082//organic acid metabolic process;GO:0006720//isoprenoid metabolic process;GO:0044238//primary metabolic process;GO:0044237//cellular metabolic process;GO:0044255//cellular lipid metabolic process;GO:0071704//organic substance metabolic process;GO:0006629//lipid metabolic process;GO:0044710//single-organism metabolic process;GO:0009987//cellular …
Vradi04g04310	2.37	0.001	18.21	16.56	2.94177	14.0154	1.82e-20	1.34e-33	4.52e-18	6.78e-31	up	copalyldiphosphate synthase [Medicago truncatula]	Metabolism	Metabolism of terpenoids and polyketides	ko00904//Diterpenoid biosynthesis	K04120	-	GO:0016829//lyase activity;GO:0016838//carbon-oxygen lyase activity, acting on phosphates;GO:0005488//binding;GO:0043169//cation binding;GO:0003824//catalytic activity;GO:0043167//ion binding;GO:0016835//carbon-oxygen lyase activity	-
XLOC_018545	5.29	3.09	13.56	13.93	1.35802	2.17252	2.13e-08	1.19e-13	8.11e-07	1.4e-11	up	PREDICTED: gibberellin 3-beta-dioxygenase 1-like [Glycine max]	Metabolism	Metabolism of terpenoids and polyketides	ko00904//Diterpenoid biosynthesis	K04124	-	GO:0016491//oxidoreductase activity;GO:0005488//binding;GO:0051213//dioxygenase activity;GO:0003824//catalytic activity;GO:0016706//oxidoreductase activity, acting on paired donors, with incorporation or reduction of molecular oxygen, 2-oxoglutarate as one donor, and incorporation of one atom each of oxygen into both donors;GO:0043169//cation binding;GO:0016705//oxidoreductase activity, acting on…	GO:0044255//cellular lipid metabolic process;GO:0044281//small molecule metabolic process;GO:0006629//lipid metabolic process;GO:0008152//metabolic process;GO:0044699//single-organism process;GO:0071704//organic substance metabolic process;GO:0009987//cellular process;GO:0044237//cellular metabolic process;GO:0006082//organic acid metabolic process;GO:0016101//diterpenoid metabolic process;GO:004…
Vradi07g14440	27.19	20.04	12.01	8.11	-1.17884	-1.30511	2.59e-05	3.29e-07	0.000364604	1.41e-05	down	PREDICTED: (3S,6E)-nerolidol synthase 2, chloroplastic/mitochondrial-like [Glycine max]	Metabolism	Metabolism of terpenoids and polyketides	ko00902//Monoterpenoid biosynthesis	K15086	GO:0005623//cell;GO:0044464//cell part;GO:0005737//cytoplasm;GO:0005622//intracellular;GO:0044424//intracellular part;GO:0043231//intracellular membrane-bounded organelle;GO:0043229//intracellular organelle;GO:0044444//cytoplasmic part;GO:0043227//membrane-bounded organelle;GO:0043226//organelle	GO:0016835//carbon-oxygen lyase activity;GO:0016829//lyase activity;GO:0003824//catalytic activity;GO:0016838//carbon-oxygen lyase activity, acting on phosphates;GO:0005488//binding;GO:0043169//cation binding;GO:0043167//ion binding;GO:0046872//metal ion binding	GO:0008152//metabolic process
Vradi08g00260	4.27	4.6	1.11	0.79	-1.94368	-2.54171	0.000602715	5.16e-06	0.00478538	0.000168237	down	PREDICTED: chlorophyllase-2, chloroplastic-like [Glycine max]	Metabolism	Metabolism of cofactors and vitamins	ko00860//Porphyrin and chlorophyll metabolism	K08099	-	GO:0003824//catalytic activity;GO:0052689//carboxylic ester hydrolase activity;GO:0016788//hydrolase activity, acting on ester bonds;GO:0016787//hydrolase activity	-
Vradi01g04030	7.22	11.17	66.74	52.55	3.20848	2.23406	3.79e-30	4.83e-16	2.07e-27	6.96e-14	up	PREDICTED: cyclic pyranopterin monophosphate synthase, mitochondrial-like isoform X1 [Glycine max]	Genetic Information Processing;Metabolism	Metabolism of cofactors and vitamins;Folding, sorting and degradation	ko00790//Folate biosynthesis;ko04122//Sulfur relay system	K03639	GO:0005622//intracellular;GO:0005623//cell;GO:0043227//membrane-bounded organelle;GO:0043226//organelle;GO:0032991//macromolecular complex;GO:0043231//intracellular membrane-bounded organelle;GO:0043229//intracellular organelle;GO:0044424//intracellular part;GO:0044464//cell part;GO:0043234//protein complex	GO:0043167//ion binding;GO:0051540//metal cluster binding;GO:0043169//cation binding;GO:0051536//iron-sulfur cluster binding;GO:0005488//binding	GO:0009058//biosynthetic process;GO:0051188//cofactor biosynthetic process;GO:0009108//coenzyme biosynthetic process;GO:0044237//cellular metabolic process;GO:0051186//cofactor metabolic process;GO:0008152//metabolic process;GO:0009987//cellular process;GO:0006732//coenzyme metabolic process;GO:0044249//cellular biosynthetic process
Vradi03g07010	5.63	4.65	18.47	24.18	1.71398	2.37851	5.98e-12	5.79e-18	4.99e-10	9.83e-16	up	Haloacid dehalogenase-like hydrolase superfamily protein [Theobroma cacao]	Metabolism	Metabolism of cofactors and vitamins	ko00760//Nicotinate and nicotinamide metabolism	K18551	-	GO:0003824//catalytic activity	-
Vradi09g01840	3.55	4.38	1.58	0.76	-1.16789	-2.52686	0.0114779	5e-09	0.0485478	3.02e-07	down	PREDICTED: inorganic pyrophosphatase 2-like [Glycine max]	Metabolism	Metabolism of cofactors and vitamins	ko00750//Vitamin B6 metabolism	K13248	-	GO:0016788//hydrolase activity, acting on ester bonds;GO:0016787//hydrolase activity;GO:0042578//phosphoric ester hydrolase activity;GO:0003824//catalytic activity	GO:0006796//phosphate-containing compound metabolic process;GO:0008152//metabolic process;GO:0009987//cellular process;GO:0044237//cellular metabolic process;GO:0006793//phosphorus metabolic process
Vradi0450s00010	132.37	107.71	0.15	0.85	-9.7854	-6.98547	7.83e-117	3.92e-101	1.67e-112	2.79e-97	down	PREDICTED: thiamine thiazole synthase 2, chloroplastic-like [Glycine max]	Metabolism	Metabolism of cofactors and vitamins	ko00730//Thiamine metabolism	K03146	GO:0005623//cell;GO:0044435//plastid part;GO:0044424//intracellular part;GO:0044446//intracellular organelle part;GO:0043229//intracellular organelle;GO:0043231//intracellular membrane-bounded organelle;GO:0005737//cytoplasm;GO:0043227//membrane-bounded organelle;GO:0044444//cytoplasmic part;GO:0005622//intracellular;GO:0009532//plastid stroma;GO:0044464//cell part;GO:0044422//organelle part;GO:0…	GO:0043167//ion binding;GO:0003824//catalytic activity;GO:0005488//binding;GO:0043169//cation binding	GO:0044281//small molecule metabolic process;GO:0050896//response to stimulus;GO:1901564//organonitrogen compound metabolic process;GO:0006725//cellular aromatic compound metabolic process;GO:0034641//cellular nitrogen compound metabolic process;GO:0006790//sulfur compound metabolic process;GO:0018130//heterocycle biosynthetic process;GO:0006766//vitamin metabolic process;GO:0009058//biosynthetic…
Vradi10g03430	390.99	443.77	85.27	100.67	-2.19702	-2.14018	7.35e-21	2.3e-22	1.87e-18	5.4e-20	down	PREDICTED: phosphomethylpyrimidine synthase, chloroplastic-like isoform X1 [Glycine max]	Metabolism	Metabolism of cofactors and vitamins	ko00730//Thiamine metabolism	K03147	GO:0043231//intracellular membrane-bounded organelle;GO:0005623//cell;GO:0005737//cytoplasm;GO:0044435//plastid part;GO:0044464//cell part;GO:0043226//organelle;GO:0009532//plastid stroma;GO:0005622//intracellular;GO:0044424//intracellular part;GO:0043227//membrane-bounded organelle;GO:0044446//intracellular organelle part;GO:0044422//organelle part;GO:0044444//cytoplasmic part;GO:0043229//intrac…	GO:0005488//binding;GO:0019144//ADP-sugar diphosphatase activity;GO:0016787//hydrolase activity;GO:0051540//metal cluster binding;GO:0003824//catalytic activity;GO:0016818//hydrolase activity, acting on acid anhydrides, in phosphorus-containing anhydrides;GO:0016817//hydrolase activity, acting on acid anhydrides;GO:0016462//pyrophosphatase activity	-
Vradi08g15960	4.37	6.01	1.61	1.58	-1.44057	-1.92744	0.000755019	5.72e-08	0.00572159	2.83e-06	down	PREDICTED: 4-coumarate--CoA ligase-like 5-like [Glycine max]	Metabolism	Lipid metabolism	ko00592//alpha-Linolenic acid metabolism	K10526	GO:0016020//membrane;GO:0044425//membrane part;GO:0031224//intrinsic component of membrane	-	-
XLOC_008457	5.95	4.13	1.69	1.16	-1.81587	-1.83202	2.27e-05	4.69e-05	0.000327034	0.00114892	down	PREDICTED: probable caffeine synthase 4-like [Glycine max]	Metabolism	Lipid metabolism	ko00592//alpha-Linolenic acid metabolism	K08241	-	-	-
XLOC_018628	41.37	35.43	20.3	17.54	-1.02711	-1.01432	0.000125024	1.27e-05	0.00133068	0.000371809	down	lipoxygenase-9 [Glycine max]	Metabolism	Lipid metabolism	ko00591//Linoleic acid metabolism	K15718	-	GO:0051213//dioxygenase activity;GO:0016491//oxidoreductase activity;GO:0016702//oxidoreductase activity, acting on single donors with incorporation of molecular oxygen, incorporation of two atoms of oxygen;GO:0016701//oxidoreductase activity, acting on single donors with incorporation of molecular oxygen;GO:0003824//catalytic activity	GO:0006629//lipid metabolic process;GO:0044281//small molecule metabolic process;GO:0008152//metabolic process;GO:0044763//single-organism cellular process;GO:0044711//single-organism biosynthetic process;GO:0071704//organic substance metabolic process;GO:0072330//monocarboxylic acid biosynthetic process;GO:1901576//organic substance biosynthetic process;GO:0009058//biosynthetic process;GO:004425…
XLOC_010767	2.48	0.001	26.7	28.97	3.42843	14.8223	2.41e-21	4.54e-33	6.59e-19	2.1e-30	up	PREDICTED: phosphatidate phosphatase LPIN3-like [Glycine max]	Metabolism	Lipid metabolism	ko00564//Glycerophospholipid metabolism;ko00561//Glycerolipid metabolism	K15728	-	-	-
Vradi09g00910	20.33	12.63	7.13	3.76	-1.51164	-1.74805	9.2e-07	3.13e-08	2.06e-05	1.64e-06	down	PREDICTED: acyl-protein thioesterase 2-like isoform X1 [Glycine max]	Metabolism	Lipid metabolism	ko00564//Glycerophospholipid metabolism	K06130	-	-	-
Vradi07g02120	4.64	2.87	15	8.89	1.69277	1.63113	5.35e-10	1.74e-06	2.97e-08	6.42e-05	up	PREDICTED: diacylglycerol O-acyltransferase 2-like isoform X1 [Glycine max]	Metabolism	Lipid metabolism	ko00561//Glycerolipid metabolism	K14457	-	GO:0003824//catalytic activity;GO:0016740//transferase activity	-
Vradi01g13210	1.37	0.61	6.51	5.09	2.24848	3.06078	8.98e-07	9.25e-07	2.01e-05	3.64e-05	up	class III chitinase [Sphenostylis stenocarpa]	Metabolism	Carbohydrate metabolism	ko00520//Amino sugar and nucleotide sugar metabolism	K01183	-	GO:0003824//catalytic activity;GO:0016787//hydrolase activity	GO:0008152//metabolic process
Vradi02g11550	1.58	4.92	39.97	58.64	4.66092	3.57515	1.54e-51	4.11e-41	4.68e-48	3.51e-38	up	yieldin precursor [Vigna unguiculata]	Metabolism	Carbohydrate metabolism	ko00520//Amino sugar and nucleotide sugar metabolism	K01183	-	GO:0003824//catalytic activity;GO:0016787//hydrolase activity	GO:0008152//metabolic process
Vradi02g11570	52.15	152.25	316.75	377.73	2.60261	1.31091	1.06e-35	6.71e-11	1.08e-32	5.48e-09	up	yieldin precursor [Vigna unguiculata]	Metabolism	Carbohydrate metabolism	ko00520//Amino sugar and nucleotide sugar metabolism	K01183	-	GO:0003824//catalytic activity;GO:0016787//hydrolase activity	GO:0008152//metabolic process
XLOC_026645	46.62	52.85	11.27	9.41	-2.04846	-2.48964	8.49e-16	4.89e-26	1.16e-13	1.51e-23	down	PREDICTED: UDP-D-apiose/UDP-D-xylose synthase 2-like [Glycine max]	Metabolism	Carbohydrate metabolism	ko00520//Amino sugar and nucleotide sugar metabolism	K12449	-	GO:0005488//binding;GO:0048037//cofactor binding	-
Vradi10g08230	63.39	40.4	23.45	14.6	-1.43467	-1.46839	3.32e-08	1.33e-09	1.18e-06	8.98e-08	down	Beta-glucosidase 47 [Glycine soja]	Metabolism	Metabolism of other amino acids;Carbohydrate metabolism;Biosynthesis of other secondary metabolites	ko00500//Starch and sucrose metabolism;ko00940//Phenylpropanoid biosynthesis;ko00460//Cyanoamino acid metabolism	K05350	GO:0016020//membrane	GO:0003824//catalytic activity;GO:0016787//hydrolase activity	GO:0008152//metabolic process
Vradi05g11370	0.34	0.13	1.54	1.64	2.17932	3.65711	0.000200837	6.44e-06	0.00196627	0.000204495	up	PREDICTED: endoglucanase 16-like [Glycine max]	Metabolism	Carbohydrate metabolism	ko00500//Starch and sucrose metabolism	K01179	-	GO:0003824//catalytic activity;GO:0016798//hydrolase activity, acting on glycosyl bonds;GO:0016787//hydrolase activity	GO:0044238//primary metabolic process;GO:0008152//metabolic process
Vradi07g06580	18.3	16.72	4.27	4.16	-2.09954	-2.00692	4.06e-15	8.89e-16	5.22e-13	1.24e-13	down	starch phosphorylase [Selaginella moellendorffii]	Metabolism	Carbohydrate metabolism	ko00500//Starch and sucrose metabolism	K00688	GO:0044424//intracellular part;GO:0044464//cell part;GO:0005623//cell;GO:0043229//intracellular organelle;GO:0044444//cytoplasmic part;GO:0043227//membrane-bounded organelle;GO:0009536//plastid;GO:0043231//intracellular membrane-bounded organelle;GO:0005622//intracellular;GO:0005737//cytoplasm;GO:0043226//organelle	GO:0004645//phosphorylase activity;GO:0003824//catalytic activity;GO:0016740//transferase activity;GO:0016758//transferase activity, transferring hexosyl groups;GO:0016757//transferase activity, transferring glycosyl groups	GO:0008152//metabolic process
Vradi07g12000	11.86	12.33	2.57	4.59	-2.20626	-1.42561	9.26e-12	3.32e-07	7.4e-10	1.42e-05	down	PREDICTED: beta-amylase 3, chloroplastic-like [Glycine max]	Metabolism	Carbohydrate metabolism	ko00500//Starch and sucrose metabolism	K01177	-	GO:0004553//hydrolase activity, hydrolyzing O-glycosyl compounds;GO:0003824//catalytic activity;GO:0016160//amylase activity;GO:0016798//hydrolase activity, acting on glycosyl bonds;GO:0016787//hydrolase activity	GO:0008152//metabolic process;GO:0044238//primary metabolic process
Vradi07g21850	9.51	7.71	4.07	2.67	-1.22442	-1.52989	8.35e-05	1.16e-07	0.000960175	5.45e-06	down	PREDICTED: probable alpha,alpha-trehalose-phosphate synthase [UDP-forming] 11-like [Glycine max]	Metabolism	Carbohydrate metabolism	ko00500//Starch and sucrose metabolism	K16055	GO:0005622//intracellular;GO:0043227//membrane-bounded organelle;GO:0043231//intracellular membrane-bounded organelle;GO:0044444//cytoplasmic part;GO:0044424//intracellular part;GO:0005737//cytoplasm;GO:0005623//cell;GO:0043226//organelle;GO:0043229//intracellular organelle;GO:0044464//cell part	-	GO:0009311//oligosaccharide metabolic process;GO:0044763//single-organism cellular process;GO:0005991//trehalose metabolic process;GO:0044262//cellular carbohydrate metabolic process;GO:0008152//metabolic process;GO:0044699//single-organism process;GO:0044237//cellular metabolic process;GO:0071704//organic substance metabolic process;GO:0005984//disaccharide metabolic process;GO:0009987//cellular…
Vradi10g03320	33.75	32.74	9.63	11.72	-1.80928	-1.48208	5.64e-13	1.16e-10	5.52e-11	9.01e-09	down	Alpha-glucan phosphorylase, H isozyme [Glycine soja]	Metabolism	Carbohydrate metabolism	ko00500//Starch and sucrose metabolism	K00688	GO:0009536//plastid;GO:0044444//cytoplasmic part;GO:0044464//cell part;GO:0005623//cell;GO:0043227//membrane-bounded organelle;GO:0043229//intracellular organelle;GO:0005737//cytoplasm;GO:0044424//intracellular part;GO:0005622//intracellular;GO:0043231//intracellular membrane-bounded organelle;GO:0043226//organelle	GO:0043168//anion binding;GO:0016757//transferase activity, transferring glycosyl groups;GO:0004645//phosphorylase activity;GO:0016740//transferase activity;GO:0005488//binding;GO:0043167//ion binding;GO:0003824//catalytic activity;GO:0016758//transferase activity, transferring hexosyl groups	GO:0006950//response to stress;GO:0050896//response to stimulus;GO:0008152//metabolic process;GO:0044238//primary metabolic process
Vradi11g03400	9.65	10.33	1.14	1.62	-3.0815	-2.67277	8.13e-17	2.68e-16	1.33e-14	3.94e-14	down	Beta-amylase 3, chloroplastic [Glycine soja]	Metabolism	Carbohydrate metabolism	ko00500//Starch and sucrose metabolism	K01177	-	GO:0016787//hydrolase activity;GO:0003824//catalytic activity;GO:0016798//hydrolase activity, acting on glycosyl bonds	GO:0008152//metabolic process
XLOC_006673	1.58	0.001	4.85	3.72	1.61806	11.8611	6.85e-08	6.63e-20	2.22e-06	1.3e-17	up	beta-amylase [Medicago truncatula]	Metabolism	Carbohydrate metabolism	ko00500//Starch and sucrose metabolism	K01177	-	-	-
Vradi10g04540	1.51	0.83	5.29	5.18	1.80872	2.64177	4.42e-08	5.06e-11	1.51e-06	4.2e-09	up	PREDICTED: glutathione S-transferase F11-like [Glycine max]	Metabolism	Metabolism of other amino acids	ko00480//Glutathione metabolism	K00799	-	-	-
XLOC_020590	0.45	1.21	9.85	10.51	4.45213	3.11868	1.21e-39	3.27e-26	1.72e-36	1.03e-23	up	polyphenol oxidase [Ziziphus jujuba]	Metabolism	Biosynthesis of other secondary metabolites;Amino acid metabolism	ko00350//Tyrosine metabolism;ko00950//Isoquinoline alkaloid biosynthesis	K00422	-	-	GO:0008152//metabolic process;GO:0044710//single-organism metabolic process;GO:0044699//single-organism process
Vradi04g05860	8.11	4.9	1.1	0.83	-2.8822	-2.5616	1.06e-14	7.24e-11	1.31e-12	5.85e-09	down	PREDICTED: alanine--glyoxylate aminotransferase 2 homolog 3, mitochondrial [Glycine max]	Metabolism	Amino acid metabolism	ko00260//Glycine, serine and threonine metabolism;ko00250//Alanine, aspartate and glutamate metabolism	K00827	-	GO:0003824//catalytic activity;GO:0016769//transferase activity, transferring nitrogenous groups;GO:0016740//transferase activity;GO:0043167//ion binding;GO:0043168//anion binding;GO:0005488//binding	-
XLOC_017610	124.09	109.65	539.7	486.03	2.12077	2.14814	4.3e-27	5.54e-25	1.95e-24	1.6e-22	up	DNA-directed RNA polymerase II family protein [Populus trichocarpa]	Genetic Information Processing;Metabolism	Transcription;Nucleotide metabolism	ko00230//Purine metabolism;ko00240//Pyrimidine metabolism;ko03020//RNA polymerase	K03014	GO:1990234//transferase complex;GO:1902494//catalytic complex;GO:0043226//organelle;GO:0043234//protein complex;GO:0043231//intracellular membrane-bounded organelle;GO:0005634//nucleus;GO:0000428//DNA-directed RNA polymerase complex;GO:0044451//nucleoplasm part;GO:0044464//cell part;GO:0005622//intracellular;GO:0043229//intracellular organelle;GO:0061695//transferase complex, transferring phospho…	GO:0003824//catalytic activity;GO:0016772//transferase activity, transferring phosphorus-containing groups;GO:0016740//transferase activity;GO:0097159//organic cyclic compound binding;GO:0003676//nucleic acid binding;GO:0016779//nucleotidyltransferase activity;GO:0003899//DNA-directed RNA polymerase activity;GO:0034062//RNA polymerase activity;GO:0005488//binding;GO:1901363//heterocyclic compound…	GO:0008152//metabolic process;GO:0043170//macromolecule metabolic process;GO:0071704//organic substance metabolic process;GO:0010467//gene expression
XLOC_011602	14.75	12.36	0.001	0.07	-13.8484	-7.46411	3.2e-53	2.99e-51	1.37e-49	3.99e-48	down	PREDICTED: adenylate kinase 1, mitochondrial-like [Glycine max]	Metabolism	Nucleotide metabolism	ko00230//Purine metabolism	K00939	-	GO:0016740//transferase activity;GO:0016772//transferase activity, transferring phosphorus-containing groups;GO:0003824//catalytic activity;GO:0016301//kinase activity	GO:0006793//phosphorus metabolic process;GO:0006725//cellular aromatic compound metabolic process;GO:0008152//metabolic process;GO:0044237//cellular metabolic process;GO:0009987//cellular process;GO:0006796//phosphate-containing compound metabolic process
XLOC_017607	11.19	10.4	27.69	29.58	1.30716	1.50804	7.68e-11	1.34e-11	5.22e-09	1.21e-09	up	orf170 (mitochondrion) [Brassica carinata]	Metabolism	Energy metabolism	ko00195//Photosynthesis	K02689	GO:0031984//organelle subcompartment;GO:0044464//cell part;GO:0044444//cytoplasmic part;GO:0009521//photosystem;GO:0044422//organelle part;GO:0016020//membrane;GO:0005622//intracellular;GO:0044446//intracellular organelle part;GO:0043229//intracellular organelle;GO:0044435//plastid part;GO:0005737//cytoplasm;GO:0009579//thylakoid;GO:0044425//membrane part;GO:0031976//plastid thylakoid;GO:0043226/…	GO:0051536//iron-sulfur cluster binding;GO:0043169//cation binding;GO:0097159//organic cyclic compound binding;GO:0043167//ion binding;GO:0005488//binding;GO:0051540//metal cluster binding;GO:1901363//heterocyclic compound binding;GO:0046906//tetrapyrrole binding;GO:0003824//catalytic activity	GO:0019538//protein metabolic process;GO:0006464//cellular protein modification process;GO:0043412//macromolecule modification;GO:0044699//single-organism process;GO:0044267//cellular protein metabolic process;GO:0044238//primary metabolic process;GO:0043170//macromolecule metabolic process;GO:0071704//organic substance metabolic process;GO:0044710//single-organism metabolic process;GO:0008152//m…
Vradi01g13100	2.8	3.41	9.67	9.57	1.78809	1.48875	9.87e-05	0.00203931	0.00109813	0.0241658	up	PREDICTED: ATP synthase gamma chain, chloroplastic-like [Cicer arietinum]	Metabolism	Energy metabolism	ko00190//Oxidative phosphorylation;ko00195//Photosynthesis	K02115	GO:0032991//macromolecular complex;GO:0043229//intracellular organelle;GO:0043234//protein complex;GO:0043226//organelle;GO:0044425//membrane part;GO:0005622//intracellular;GO:0031976//plastid thylakoid;GO:0043227//membrane-bounded organelle;GO:0043231//intracellular membrane-bounded organelle;GO:0034357//photosynthetic membrane;GO:0044444//cytoplasmic part;GO:0098796//membrane protein complex;GO…	GO:0017111//nucleoside-triphosphatase activity;GO:0016887//ATPase activity;GO:0015077//monovalent inorganic cation transmembrane transporter activity;GO:0015078//hydrogen ion transmembrane transporter activity;GO:0016787//hydrolase activity;GO:0022890//inorganic cation transmembrane transporter activity;GO:0003824//catalytic activity;GO:0015075//ion transmembrane transporter activity;GO:0042625//…	GO:0006796//phosphate-containing compound metabolic process;GO:0009152//purine ribonucleotide biosynthetic process;GO:0046128//purine ribonucleoside metabolic process;GO:0009168//purine ribonucleoside monophosphate biosynthetic process;GO:0009116//nucleoside metabolic process;GO:0044710//single-organism metabolic process;GO:0044281//small molecule metabolic process;GO:0044711//single-organism bio…
XLOC_025719	0.98	0.001	15.23	15.8	3.95799	13.9476	5.82e-21	8.04e-28	1.5e-18	2.72e-25	up	PREDICTED: cytochrome c oxidase subunit 6b-2-like [Glycine max]	Metabolism	Energy metabolism	ko00190//Oxidative phosphorylation	K02267	GO:0043226//organelle;GO:0043229//intracellular organelle;GO:0043231//intracellular membrane-bounded organelle;GO:0044464//cell part;GO:0043227//membrane-bounded organelle;GO:0005622//intracellular;GO:0005623//cell;GO:0044424//intracellular part	-	GO:0006812//cation transport;GO:0015992//proton transport;GO:0006811//ion transport;GO:0051234//establishment of localization;GO:0015672//monovalent inorganic cation transport;GO:0006818//hydrogen transport;GO:0006810//transport;GO:0044699//single-organism process;GO:0044765//single-organism transport;GO:1902578//single-organism localization;GO:0051179//localization
Vradi06g11500	5.53	1.71	50.29	69.99	3.18492	5.35508	2.47e-38	6.83e-69	2.92e-35	2.08e-65	up	alcohol dehydrogenase A [Phaseolus vulgaris]	Metabolism	Amino acid metabolism;Lipid metabolism;Carbohydrate metabolism	ko00010//Glycolysis / Gluconeogenesis;ko00592//alpha-Linolenic acid metabolism;ko00071//Fatty acid degradation;ko00350//Tyrosine metabolism	K18857	GO:0005622//intracellular;GO:0044464//cell part;GO:0044424//intracellular part;GO:0005623//cell	GO:0003824//catalytic activity;GO:0016614//oxidoreductase activity, acting on CH-OH group of donors;GO:0046872//metal ion binding;GO:0016491//oxidoreductase activity;GO:0046914//transition metal ion binding;GO:0016616//oxidoreductase activity, acting on the CH-OH group of donors, NAD or NADP as acceptor;GO:0043167//ion binding;GO:0005488//binding;GO:0043169//cation binding	GO:0044699//single-organism process;GO:0008152//metabolic process;GO:0044710//single-organism metabolic process
Vradi01g01420	23.8	16.2	49.87	39.84	1.06721	1.29822	2.44e-08	7.75e-09	9.03e-07	4.51e-07	up	Aldose 1-epimerase [Glycine soja]	Metabolism	Carbohydrate metabolism	ko00010//Glycolysis / Gluconeogenesis;ko00052//Galactose metabolism	K01785	-	GO:0016857//racemase and epimerase activity, acting on carbohydrates and derivatives;GO:0016854//racemase and epimerase activity;GO:0005488//binding;GO:0016853//isomerase activity;GO:0003824//catalytic activity	GO:0071704//organic substance metabolic process;GO:0005975//carbohydrate metabolic process;GO:0044723//single-organism carbohydrate metabolic process;GO:0044710//single-organism metabolic process;GO:0005996//monosaccharide metabolic process;GO:0008152//metabolic process;GO:0044699//single-organism process;GO:0044281//small molecule metabolic process;GO:0044238//primary metabolic process
Vradi0007s00260	17.68	22.91	5.66	4.4	-1.64324	-2.3804	5.32e-08	4.34e-18	1.78e-06	7.59e-16	down	PREDICTED: photosynthetic NDH subunit of subcomplex B 2, chloroplastic [Cicer arietinum]	-	-	-	-	-	GO:0005488//binding	GO:0008152//metabolic process;GO:0044238//primary metabolic process
Vradi0023s00750	18.99	5.3	6.04	1.54	-1.65262	-1.78306	7.82e-06	0.000878105	0.000133773	0.0125033	down	HEAT repeat-containing 8 [Gossypium arboreum]	-	-	-	-	-	-	-
Vradi0043s00060	11.31	11.49	2.52	2.94	-2.1661	-1.96649	7.48e-14	8.65e-14	8.02e-12	1.02e-11	down	Ribonuclease J [Glycine soja]	-	-	-	-	GO:0044425//membrane part;GO:0031224//intrinsic component of membrane;GO:0005737//cytoplasm;GO:0043229//intracellular organelle;GO:0005622//intracellular;GO:0044424//intracellular part;GO:0043226//organelle;GO:0016020//membrane;GO:0005623//cell;GO:0009536//plastid;GO:0043227//membrane-bounded organelle;GO:0044444//cytoplasmic part;GO:0044464//cell part;GO:0043231//intracellular membrane-bounded o…	GO:0043167//ion binding;GO:0003676//nucleic acid binding;GO:0043169//cation binding;GO:0097159//organic cyclic compound binding;GO:1901363//heterocyclic compound binding;GO:0005488//binding	-
Vradi0043s00360	35.7	28.81	14.1	13.2	-1.34023	-1.12603	7.62e-07	5.41e-06	1.74e-05	0.000175626	down	PREDICTED: SNF1-related protein kinase regulatory subunit gamma-1-like [Glycine max]	-	-	-	-	GO:0005623//cell;GO:0030312//external encapsulating structure;GO:0044464//cell part;GO:0005618//cell wall;GO:0071944//cell periphery	GO:0016740//transferase activity;GO:0003824//catalytic activity;GO:0016772//transferase activity, transferring phosphorus-containing groups;GO:0019207//kinase regulator activity;GO:0030234//enzyme regulator activity;GO:0098772//molecular function regulator	GO:0031399//regulation of protein modification process;GO:0019222//regulation of metabolic process;GO:0065007//biological regulation;GO:0050794//regulation of cellular process;GO:0051174//regulation of phosphorus metabolic process;GO:0019220//regulation of phosphate metabolic process;GO:0060255//regulation of macromolecule metabolic process;GO:0001932//regulation of protein phosphorylation;GO:005…
Vradi0073s00060	12.91	12	3.34	4.74	-1.95057	-1.34008	2.06e-09	3.44e-06	9.99e-08	0.000117058	down	PREDICTED: probable xyloglucan endotransglucosylase/hydrolase protein 33-like [Glycine max]	-	-	-	-	GO:0016020//membrane;GO:0005576//extracellular region;GO:0030312//external encapsulating structure;GO:0044464//cell part;GO:0071944//cell periphery;GO:0005886//plasma membrane;GO:0005623//cell	GO:0003824//catalytic activity;GO:0016757//transferase activity, transferring glycosyl groups;GO:0016740//transferase activity;GO:0016787//hydrolase activity;GO:0016758//transferase activity, transferring hexosyl groups	GO:0044085//cellular component biogenesis;GO:0016049//cell growth;GO:0044763//single-organism cellular process;GO:0016043//cellular component organization;GO:0043170//macromolecule metabolic process;GO:0044042//glucan metabolic process;GO:0044238//primary metabolic process;GO:0040007//growth;GO:0006073//cellular glucan metabolic process;GO:0044264//cellular polysaccharide metabolic process;GO:000…
Vradi0111s00040	9.75	7.26	2.33	2.95	-2.06507	-1.29925	2.17e-10	2.11e-05	1.34e-08	0.000583669	down	PREDICTED: laccase-17-like isoform X2 [Glycine max]	-	-	-	-	GO:0005576//extracellular region	GO:0005488//binding;GO:0003824//catalytic activity;GO:0043167//ion binding;GO:0016491//oxidoreductase activity;GO:0016682//oxidoreductase activity, acting on diphenols and related substances as donors, oxygen as acceptor;GO:0016679//oxidoreductase activity, acting on diphenols and related substances as donors;GO:0043169//cation binding	GO:0008152//metabolic process;GO:1901360//organic cyclic compound metabolic process;GO:0044699//single-organism process;GO:0009808//lignin metabolic process;GO:0006725//cellular aromatic compound metabolic process;GO:0044710//single-organism metabolic process;GO:0044763//single-organism cellular process;GO:0019748//secondary metabolic process;GO:0071704//organic substance metabolic process;GO:004…
Vradi0131s00110	319.48	220.38	88.43	78.19	-1.85312	-1.49494	5.45e-15	1.15e-11	6.93e-13	1.05e-09	down	PREDICTED: cytochrome P450 78A5-like [Glycine max]	-	-	-	-	GO:0031224//intrinsic component of membrane;GO:0044425//membrane part;GO:0016020//membrane	GO:0043169//cation binding;GO:0043167//ion binding;GO:0046914//transition metal ion binding;GO:0003824//catalytic activity;GO:0046906//tetrapyrrole binding;GO:0016491//oxidoreductase activity;GO:0005488//binding;GO:0046872//metal ion binding;GO:1901363//heterocyclic compound binding;GO:0097159//organic cyclic compound binding	GO:0044699//single-organism process;GO:0008152//metabolic process;GO:0044710//single-organism metabolic process
Vradi0133s00020	41.7	18.15	15.24	6.94	-1.45218	-1.38696	5.25e-08	1.6e-07	1.76e-06	7.22e-06	down	DUF674 family protein [Medicago truncatula]	-	-	-	-	-	-	-
Vradi0134s00040	3.34	2.73	0.97	1.03	-1.78379	-1.40626	0.000202378	0.0014896	0.00197741	0.0192088	down	PREDICTED: BTB/POZ domain-containing protein At3g19850-like [Glycine max]	-	-	-	-	-	-	-
Vradi0134s00100	0.22	0.35	1.81	3.83	3.04041	3.45192	0.000126105	4.53e-09	0.00133638	2.79e-07	up	-	-	-	-	-	-	-	-
Vradi0134s00390	14.25	13.73	3.31	3.92	-2.10606	-1.80841	3.05e-10	2.73e-09	1.8e-08	1.74e-07	down	Chaperone protein dnaJ 20, chloroplastic [Glycine soja]	-	-	-	-	GO:0016020//membrane	-	-
Vradi0153s00350	5.16	8.64	16.6	25.87	1.68574	1.58218	7.38e-09	8.43e-09	3.17e-07	4.86e-07	up	Zinc finger protein CONSTANS-LIKE 1 [Glycine soja]	-	-	-	-	-	-	GO:0044699//single-organism process
Vradi0153s00500	18.96	13.54	0.001	0.001	-14.2107	-13.7249	6.63e-20	1.53e-16	1.54e-17	2.29e-14	down	PREDICTED: protein CHLOROPLAST IMPORT APPARATUS 2-like isoform X1 [Glycine max]	-	-	-	-	-	-	-
Vradi0158s00120	3.38	4.19	1.12	0.35	-1.59352	-3.58152	0.0114183	4.82e-08	0.0483628	2.43e-06	down	transcription factor bHLH93-like protein [Medicago truncatula]	-	-	-	-	-	-	-
Vradi0161s00070	0.52	0.33	45.22	7.32	6.44231	4.47131	9.48e-67	2.38e-18	6.74e-63	4.27e-16	up	Bd 30K [Glycine max]	-	-	-	-	-	GO:0016787//hydrolase activity;GO:0003824//catalytic activity	-
Vradi0161s00520	17.72	58.1	107.05	185.31	2.59483	1.67333	1.29e-30	3.11e-15	7.45e-28	4.15e-13	up	cysteine proteinase [Phaseolus vulgaris]	-	-	-	-	-	GO:0008233//peptidase activity;GO:0016787//hydrolase activity;GO:0003824//catalytic activity	-
Vradi0171s00030	2.05	1.36	0.42	0.65	-2.28716	-1.0651	3.34e-14	0.000178025	3.81e-12	0.00350302	down	PREDICTED: titin-like isoform X6 [Glycine max]	-	-	-	-	-	-	-
Vradi0179s00330	7.61	4.59	1.6	1.49	-2.24982	-1.62318	3.29e-06	0.00157061	6.28e-05	0.0200007	down	TAC1 [Prunus persica]	-	-	-	-	-	-	-
Vradi0179s00470	4.85	5.57	0.83	1.25	-2.5468	-2.15575	6.93e-10	8.7e-10	3.74e-08	5.99e-08	down	PREDICTED: subtilisin-like protease-like [Glycine max]	-	-	-	-	GO:0031224//intrinsic component of membrane;GO:0016020//membrane;GO:0044425//membrane part	GO:0070011//peptidase activity, acting on L-amino acid peptides;GO:0016787//hydrolase activity;GO:0008233//peptidase activity;GO:0003824//catalytic activity	GO:0019538//protein metabolic process;GO:0008152//metabolic process;GO:0043170//macromolecule metabolic process;GO:0044238//primary metabolic process;GO:0071704//organic substance metabolic process
Vradi0183s00120	10.55	6.82	3.87	2.77	-1.44684	-1.29989	6.06e-05	0.000281255	0.000735955	0.00511028	down	PREDICTED: WAT1-related protein At3g28050-like [Glycine max]	-	-	-	-	-	-	-
Vradi0184s00200	3.61	6.94	0.41	0.09	-3.1383	-6.26887	2.14e-05	9.51e-17	0.000312055	1.47e-14	down	PREDICTED: gibberellin 20 oxidase 2-like [Glycine max]	-	-	-	-	-	GO:0043169//cation binding;GO:0005488//binding;GO:0043167//ion binding;GO:0003824//catalytic activity	GO:0044710//single-organism metabolic process;GO:0044699//single-organism process;GO:0008152//metabolic process
Vradi0184s00240	3.95	3.04	1.59	1.23	-1.31283	-1.30541	5.35e-05	1.84e-05	0.000664832	0.000515895	down	PREDICTED: wall-associated receptor kinase 2-like [Glycine max]	-	-	-	-	GO:0016020//membrane	GO:0005488//binding;GO:0043167//ion binding	GO:0044237//cellular metabolic process;GO:0009987//cellular process;GO:0006796//phosphate-containing compound metabolic process;GO:0006793//phosphorus metabolic process;GO:0008152//metabolic process
Vradi0190s00110	0.41	0.001	1.88	2.49	2.19704	11.2819	1.71e-05	2.76e-13	0.000258953	3.09e-11	up	hypothetical protein MTR_1g050140 [Medicago truncatula]	-	-	-	-	-	-	-
Vradi01g00290	0.64	0.001	2.27	1.74	1.82655	10.7649	0.00124544	4.54e-06	0.00854723	0.000150066	up	PREDICTED: NAC domain-containing protein 8-like [Glycine max]	-	-	-	-	GO:0005623//cell;GO:0043231//intracellular membrane-bounded organelle;GO:0044424//intracellular part;GO:0005622//intracellular;GO:0043229//intracellular organelle;GO:0043226//organelle;GO:0043227//membrane-bounded organelle;GO:0044464//cell part	-	GO:0090304//nucleic acid metabolic process;GO:0006139//nucleobase-containing compound metabolic process;GO:0044260//cellular macromolecule metabolic process;GO:0071704//organic substance metabolic process;GO:0034645//cellular macromolecule biosynthetic process;GO:0006351//transcription, DNA-templated;GO:0006725//cellular aromatic compound metabolic process;GO:0019438//aromatic compound biosynthet…
Vradi01g02200	0.74	0.16	2.05	2.43	1.47003	3.92481	0.00266073	5.49e-07	0.0156613	2.25e-05	up	BnaC01g34350D [Brassica napus]	-	-	-	-	GO:0044425//membrane part;GO:0031224//intrinsic component of membrane;GO:0016020//membrane	-	-
Vradi01g02510	19.65	18.78	2.64	4.81	-2.89592	-1.96509	1.85e-22	7.84e-14	5.9e-20	9.34e-12	down	PREDICTED: pentatricopeptide repeat-containing protein At2g01390-like [Glycine max]	-	-	-	-	-	-	-
Vradi01g02570	6.84	6.44	3.06	2.62	-1.16046	-1.29749	0.00140966	5.11e-05	0.00949999	0.00123683	down	Auxin efflux carrier component 1 [Glycine soja]	-	-	-	-	GO:0005911//cell-cell junction;GO:0071944//cell periphery;GO:0044425//membrane part;GO:0030312//external encapsulating structure;GO:0005622//intracellular;GO:0030054//cell junction;GO:0044424//intracellular part;GO:0016020//membrane;GO:0005623//cell;GO:0044464//cell part;GO:0031224//intrinsic component of membrane;GO:0005886//plasma membrane;GO:0098590//plasma membrane region;GO:0005618//cell wal…	-	GO:0044707//single-multicellular organism process;GO:0023052//signaling;GO:1905392//plant organ morphogenesis;GO:0044767//single-organism developmental process;GO:0010817//regulation of hormone levels;GO:0007389//pattern specification process;GO:0061458//reproductive system development;GO:0071365//cellular response to auxin stimulus;GO:0009606//tropism;GO:0060918//auxin transport;GO:0042221//resp…
Vradi01g02700	3.12	3.23	34.3	24.41	3.45859	2.91787	8.01e-34	4.95e-22	6.84e-31	1.12e-19	up	PREDICTED: potassium channel SKOR-like [Glycine max]	-	-	-	-	-	-	-
Vradi01g02900	10.35	8.4	1.09	2.7	-3.24723	-1.63743	1.93e-17	3.77e-07	3.27e-15	1.6e-05	down	PREDICTED: pentatricopeptide repeat-containing protein At1g06145-like [Glycine max]	-	-	-	-	-	-	-
Vradi01g02950	5.34	2.04	1.21	0.55	-2.14183	-1.89107	4.69e-07	0.000878105	1.16e-05	0.0125033	down	PREDICTED: beta-Amyrin Synthase 1-like, partial [Nelumbo nucifera]	-	-	-	-	-	GO:0016853//isomerase activity;GO:0003824//catalytic activity;GO:0016866//intramolecular transferase activity;GO:0031559//oxidosqualene cyclase activity	GO:0006721//terpenoid metabolic process;GO:0008152//metabolic process;GO:0009987//cellular process;GO:1901576//organic substance biosynthetic process;GO:0071704//organic substance metabolic process;GO:0006722//triterpenoid metabolic process;GO:0008299//isoprenoid biosynthetic process;GO:0016114//terpenoid biosynthetic process;GO:0044237//cellular metabolic process;GO:0044711//single-organism bios…
Vradi01g03320	6.05	4.65	2.42	2.28	-1.32193	-1.0282	4.26e-05	0.000670557	0.000548592	0.0101892	down	PREDICTED: probable LRR receptor-like serine/threonine-protein kinase At4g29180-like [Glycine max]	-	-	-	-	GO:0016020//membrane;GO:0044425//membrane part;GO:0031224//intrinsic component of membrane	GO:0016301//kinase activity;GO:0032550//purine ribonucleoside binding;GO:0016773//phosphotransferase activity, alcohol group as acceptor;GO:0005488//binding;GO:0016740//transferase activity;GO:0036094//small molecule binding;GO:0001883//purine nucleoside binding;GO:0016772//transferase activity, transferring phosphorus-containing groups;GO:0001882//nucleoside binding;GO:1901363//heterocyclic comp…	GO:0044237//cellular metabolic process;GO:0044267//cellular protein metabolic process;GO:0044260//cellular macromolecule metabolic process;GO:0009987//cellular process;GO:0006796//phosphate-containing compound metabolic process;GO:0043170//macromolecule metabolic process;GO:0044238//primary metabolic process;GO:0006793//phosphorus metabolic process;GO:0036211//protein modification process;GO:0008…
Vradi01g03500	16.27	16.13	6.72	6.87	-1.27568	-1.23136	1.34e-05	1.92e-06	0.000211024	7.04e-05	down	PREDICTED: probable glutamate carboxypeptidase 2-like isoform X1 [Glycine max]	-	-	-	-	-	-	-
Vradi01g03720	3.25	1.23	9.25	7.75	1.50901	2.65554	0.0101133	0.00200946	0.0440956	0.0238918	up	PREDICTED: ethylene-responsive transcription factor ERF036-like [Glycine max]	-	-	-	-	-	-	GO:0018130//heterocycle biosynthetic process;GO:1901360//organic cyclic compound metabolic process;GO:0044260//cellular macromolecule metabolic process;GO:1901576//organic substance biosynthetic process;GO:0043170//macromolecule metabolic process;GO:0071704//organic substance metabolic process;GO:0016070//RNA metabolic process;GO:0046483//heterocycle metabolic process;GO:0044238//primary metaboli…
Vradi01g04120	51.19	56.03	17.5	9.29	-1.54851	-2.59245	1.62e-07	2.96e-20	4.69e-06	5.96e-18	down	PREDICTED: heat stress transcription factor C-1-like [Glycine max]	-	-	-	-	-	-	-
Vradi01g04980	1.74	3.58	0.24	0.001	-2.85798	-11.8057	0.000556462	5.65e-12	0.00450724	5.53e-10	down	PREDICTED: MATE efflux family protein 9-like [Glycine max]	-	-	-	-	GO:0044425//membrane part;GO:0016020//membrane;GO:0031224//intrinsic component of membrane	GO:0022857//transmembrane transporter activity;GO:0015291//secondary active transmembrane transporter activity;GO:0005215//transporter activity;GO:0022804//active transmembrane transporter activity	GO:0009987//cellular process;GO:0044699//single-organism process;GO:0044763//single-organism cellular process
Vradi01g05250	13.95	11.2	28	24.7	1.00516	1.14101	5.46e-07	1.18e-06	1.31e-05	4.53e-05	up	PREDICTED: surfeit locus protein 1-like [Glycine max]	-	-	-	-	GO:0031224//intrinsic component of membrane;GO:0044425//membrane part;GO:0016020//membrane	-	-
Vradi01g07810	2.7	1.69	0.64	0.68	-2.07682	-1.31342	6.71e-07	0.00178899	1.57e-05	0.0219837	down	calcium-transporting ATPase [Medicago truncatula]	-	-	-	-	GO:0044425//membrane part;GO:0016020//membrane;GO:0031224//intrinsic component of membrane	GO:0015075//ion transmembrane transporter activity;GO:0016820//hydrolase activity, acting on acid anhydrides, catalyzing transmembrane movement of substances;GO:0005488//binding;GO:0015399//primary active transmembrane transporter activity;GO:0015405//P-P-bond-hydrolysis-driven transmembrane transporter activity;GO:0016887//ATPase activity;GO:0042625//ATPase coupled ion transmembrane transporter …	GO:0072511//divalent inorganic cation transport;GO:0051179//localization;GO:0006812//cation transport;GO:0006810//transport;GO:0051234//establishment of localization;GO:0030001//metal ion transport;GO:0070838//divalent metal ion transport;GO:0006811//ion transport;GO:0006816//calcium ion transport
Vradi01g07950	14.04	12.45	5.06	4.53	-1.47233	-1.45856	8.17e-06	1.77e-06	0.00013868	6.52e-05	down	PREDICTED: protein YLS7-like [Glycine max]	-	-	-	-	-	-	-
Vradi01g08800	6.46	7.41	16.79	15.85	1.378	1.09694	1.33e-09	6.58e-06	6.79e-08	0.000207916	up	PREDICTED: serine carboxypeptidase-like 27-like [Glycine max]	-	-	-	-	GO:0016020//membrane	GO:0008233//peptidase activity;GO:0003824//catalytic activity;GO:0016787//hydrolase activity	-
Vradi01g09800	1.26	1.16	0.18	0.33	-2.80735	-1.81359	1.55e-06	0.000156542	3.27e-05	0.0031629	down	NB-LRR disease resistance protein P21f22_7 [Glycine max]	-	-	-	-	-	-	-
Vradi01g11560	10.01	14.62	4.28	3.62	-1.22576	-2.01388	0.000379113	4.99e-12	0.00331073	4.95e-10	down	Tyrosine-specific transport protein [Glycine soja]	-	-	-	-	-	-	-
Vradi01g11770	11.38	10.68	24.14	22.79	1.08493	1.09349	8.46e-08	1.76e-06	2.68e-06	6.48e-05	up	Tryptophan aminotransferase-related protein 4 [Glycine soja]	-	-	-	-	-	-	-
Vradi01g13590	6.08	5.45	0.36	0.58	-4.078	-3.23213	6.04e-19	5.58e-16	1.28e-16	7.99e-14	down	silicon efflux transporter [Medicago truncatula]	-	-	-	-	GO:0016020//membrane;GO:0044425//membrane part;GO:0031224//intrinsic component of membrane	-	GO:0009987//cellular process;GO:0044699//single-organism process;GO:0044763//single-organism cellular process
Vradi01g14340	12	9	5.73	3.6	-1.06643	-1.32193	0.000714299	5.15e-06	0.00547014	0.000168237	down	O-glucosyltransferase rumi like [Glycine soja]	-	-	-	-	-	-	-
Vradi01g14630	2.98	1.48	6.57	6.08	1.14058	2.03847	7.78e-08	1.08e-14	2.48e-06	1.4e-12	up	PREDICTED: cytochrome P450 71A6-like [Glycine max]	-	-	-	-	GO:0016020//membrane	GO:0003824//catalytic activity;GO:0043167//ion binding;GO:0043169//cation binding;GO:0016491//oxidoreductase activity;GO:0005488//binding;GO:0046872//metal ion binding	-
Vradi0208s00110	31.64	29.9	7.28	13.01	-2.11974	-1.20052	1.77e-14	1.35e-06	2.1e-12	5.12e-05	down	PREDICTED: PERQ amino acid-rich with GYF domain-containing protein 2 isoform X1 [Cucumis melo]	-	-	-	-	GO:0016020//membrane	-	-
Vradi0228s00150	2.17	2.49	0.85	1.18	-1.35216	-1.07736	0.00199821	0.00239031	0.0125104	0.0274777	down	PREDICTED: receptor-like protein kinase 2-like [Glycine max]	-	-	-	-	GO:0044425//membrane part;GO:0016020//membrane;GO:0031224//intrinsic component of membrane	GO:0097159//organic cyclic compound binding;GO:0016301//kinase activity;GO:0005488//binding;GO:0016773//phosphotransferase activity, alcohol group as acceptor;GO:0036094//small molecule binding;GO:0004672//protein kinase activity;GO:0016740//transferase activity;GO:0097367//carbohydrate derivative binding;GO:1901363//heterocyclic compound binding;GO:0003824//catalytic activity;GO:0001883//purine …	GO:0044238//primary metabolic process;GO:0044237//cellular metabolic process;GO:0036211//protein modification process;GO:0008152//metabolic process;GO:0044267//cellular protein metabolic process;GO:0006796//phosphate-containing compound metabolic process;GO:0006793//phosphorus metabolic process;GO:0044260//cellular macromolecule metabolic process;GO:0043412//macromolecule modification;GO:0006464/…
Vradi0233s00060	7.57	0.13	52.91	68.61	2.80518	9.04376	2e-33	5.58e-92	1.64e-30	2.98e-88	up	-	-	-	-	-	-	-	-
Vradi0234s00310	11.06	7.92	4.49	2.89	-1.30056	-1.45443	0.000251338	5.14e-05	0.00236479	0.00124004	down	PREDICTED: cellulose synthase-like protein H1-like isoform X2 [Glycine max]	-	-	-	-	GO:0044425//membrane part;GO:0016020//membrane;GO:0031224//intrinsic component of membrane	GO:0016757//transferase activity, transferring glycosyl groups;GO:0003824//catalytic activity;GO:0016758//transferase activity, transferring hexosyl groups;GO:0016759//cellulose synthase activity;GO:0016740//transferase activity;GO:0046527//glucosyltransferase activity	GO:0051273//beta-glucan metabolic process;GO:0044260//cellular macromolecule metabolic process;GO:0044238//primary metabolic process;GO:0043170//macromolecule metabolic process;GO:0044262//cellular carbohydrate metabolic process;GO:0044042//glucan metabolic process;GO:0071704//organic substance metabolic process;GO:0071840//cellular component organization or biogenesis;GO:0030243//cellulose metab…
Vradi0253s00140	8.16	6.46	0.74	1.57	-3.46297	-2.04077	2.19e-18	1.47e-09	4.37e-16	9.85e-08	down	PREDICTED: probable L-type lectin-domain containing receptor kinase VII.2-like [Glycine max]	-	-	-	-	-	-	-
Vradi0259s00060	572.36	461.7	6616.18	5010.69	3.531	3.43998	1.34e-60	6.67e-55	7.12e-57	1.02e-51	up	PREDICTED: uncharacterized LOC100500599 [Glycine max]	-	-	-	-	-	-	-
Vradi0259s00150	6.4	5.06	42.61	66.09	2.73505	3.70722	1.5e-17	3.91e-27	2.56e-15	1.26e-24	up	Trypsin inhibitor DE-3 [Glycine soja]	-	-	-	-	-	-	-
Vradi0263s00010	7.92	10.49	0.21	0.07	-5.23704	-7.22744	3.06e-18	2.73e-29	5.93e-16	1.02e-26	down	PREDICTED: vegetative cell wall protein gp1-like isoform X1 [Glycine max]	-	-	-	-	-	-	-
Vradi0263s00040	1.26	1.76	9.71	16.84	2.94605	3.25824	8e-18	4.53e-24	1.42e-15	1.21e-21	up	PREDICTED: cytochrome P450 83B1-like [Glycine max]	-	-	-	-	-	GO:0046872//metal ion binding;GO:0043169//cation binding;GO:0043167//ion binding;GO:0003824//catalytic activity;GO:0005488//binding;GO:0016491//oxidoreductase activity	GO:0044699//single-organism process;GO:0044710//single-organism metabolic process;GO:0008152//metabolic process
Vradi0268s00010	17.55	18.65	60.73	53.72	1.79094	1.52628	1.31e-16	3.36e-11	2.08e-14	2.85e-09	up	Tryptophan aminotransferase-related protein 4 [Glycine soja]	-	-	-	-	GO:0016020//membrane	GO:0003824//catalytic activity	-
Vradi0273s00070	5.88	10	52.15	35	3.14878	1.80735	1.99e-23	5.85e-09	7.09e-21	3.52e-07	up	PREDICTED: protein RADIALIS-like 3-like [Glycine max]	-	-	-	-	-	-	-
Vradi0275s00080	5.66	2.05	14.34	18.97	1.34117	3.21002	1.7e-07	4.05e-21	4.85e-06	8.73e-19	up	-	-	-	-	-	-	-	-
Vradi0278s00020	4.04	3.88	1.45	1.64	-1.4783	-1.24236	0.000101377	0.000234113	0.00112283	0.00439968	down	PREDICTED: G-type lectin S-receptor-like serine/threonine-protein kinase CES101-like [Glycine max]	-	-	-	-	-	-	-
Vradi0278s00040	0.58	0.74	0.05	0.08	-3.53605	-3.20945	0.00788025	0.00339444	0.0362787	0.0356	down	PREDICTED: G-type lectin S-receptor-like serine/threonine-protein kinase CES101-like [Glycine max]	-	-	-	-	-	-	-
Vradi0282s00020	61.62	75.71	123.47	199.45	1.00269	1.39747	1.73e-07	6.46e-11	4.93e-06	5.32e-09	up	PREDICTED: uncharacterized LOC100500599 [Glycine max]	-	-	-	-	-	-	-
Vradi0293s00020	2.54	2.25	0.82	0.72	-1.63113	-1.64386	0.00241843	0.0011366	0.0145614	0.0154616	down	Protein CCA1 [Glycine soja]	-	-	-	-	GO:0043226//organelle;GO:0044424//intracellular part;GO:0043229//intracellular organelle;GO:0044464//cell part;GO:0043227//membrane-bounded organelle;GO:0005623//cell;GO:0043231//intracellular membrane-bounded organelle;GO:0005622//intracellular	-	GO:0010467//gene expression;GO:1901360//organic cyclic compound metabolic process;GO:1901362//organic cyclic compound biosynthetic process;GO:0044260//cellular macromolecule metabolic process;GO:0006139//nucleobase-containing compound metabolic process;GO:0009059//macromolecule biosynthetic process;GO:0006807//nitrogen compound metabolic process;GO:0008152//metabolic process;GO:0034641//cellular …
Vradi0298s00070	18.16	17.29	1.39	0.88	-3.70761	-4.29629	5.97e-31	1.54e-39	3.64e-28	1.06e-36	down	BEACH domain-containing protein lvsC [Glycine soja]	-	-	-	-	-	-	-
Vradi02g01860	3.04	1.9	8.13	5.42	1.41918	1.51229	1.09e-05	0.000206754	0.000176118	0.00396946	up	saccharopine dehydrogenase [Medicago truncatula]	-	-	-	-	-	-	-
Vradi02g02020	0.9	0.26	2.71	14.41	1.5903	5.79241	0.0014896	2.82e-32	0.00991656	1.25e-29	up	PREDICTED: lysine histidine transporter-like 8-like [Glycine max]	-	-	-	-	GO:0044425//membrane part;GO:0016020//membrane;GO:0031224//intrinsic component of membrane	-	-
Vradi02g02700	2.91	1.95	0.94	0.6	-1.63029	-1.70044	0.00241843	0.00510013	0.0145614	0.0486737	down	1-phosphatidylinositol phosphodiesterase-like protein [Medicago truncatula]	-	-	-	-	-	GO:0003824//catalytic activity;GO:0016788//hydrolase activity, acting on ester bonds;GO:0042578//phosphoric ester hydrolase activity;GO:0016787//hydrolase activity	-
Vradi02g03310	9.89	9.24	3.91	4.28	-1.3388	-1.11028	2.08e-05	7.76e-05	0.000304444	0.00175255	down	mTERF domain-containing protein 1, mitochondrial [Glycine soja]	-	-	-	-	GO:0044464//cell part;GO:0043231//intracellular membrane-bounded organelle;GO:0043227//membrane-bounded organelle;GO:0043229//intracellular organelle;GO:0043226//organelle;GO:0044424//intracellular part;GO:0005911//cell-cell junction;GO:0005622//intracellular;GO:0005737//cytoplasm;GO:0009536//plastid;GO:0005623//cell;GO:0044444//cytoplasmic part;GO:0030054//cell junction	-	GO:0071704//organic substance metabolic process;GO:0046483//heterocycle metabolic process;GO:0009987//cellular process;GO:1901576//organic substance biosynthetic process;GO:0008152//metabolic process;GO:0034654//nucleobase-containing compound biosynthetic process;GO:0044237//cellular metabolic process;GO:0018130//heterocycle biosynthetic process;GO:0034641//cellular nitrogen compound metabolic pr…
Vradi02g04360	18.45	19.92	8.99	9.55	-1.03723	-1.06065	0.00276304	0.000263535	0.0161037	0.00485005	down	PREDICTED: serine/threonine-protein kinase OXI1-like [Glycine max]	-	-	-	-	-	GO:0001882//nucleoside binding;GO:0004672//protein kinase activity;GO:0032549//ribonucleoside binding;GO:0001883//purine nucleoside binding;GO:0097159//organic cyclic compound binding;GO:0016772//transferase activity, transferring phosphorus-containing groups;GO:0032550//purine ribonucleoside binding;GO:0097367//carbohydrate derivative binding;GO:0016740//transferase activity;GO:1901363//heterocy…	GO:0044267//cellular protein metabolic process;GO:0009987//cellular process;GO:0043170//macromolecule metabolic process;GO:0006796//phosphate-containing compound metabolic process;GO:0036211//protein modification process;GO:0019538//protein metabolic process;GO:0044260//cellular macromolecule metabolic process;GO:0043412//macromolecule modification;GO:0006793//phosphorus metabolic process;GO:0044…
Vradi02g04580	35.87	58.46	156.91	142.28	2.12909	1.28321	7.39e-19	2.64e-08	1.55e-16	1.41e-06	up	Copper transporter 6 [Glycine soja]	-	-	-	-	GO:0016020//membrane;GO:0031224//intrinsic component of membrane;GO:0044425//membrane part	-	GO:0006810//transport;GO:0006825//copper ion transport;GO:0006812//cation transport;GO:0000041//transition metal ion transport;GO:0006811//ion transport;GO:0030001//metal ion transport;GO:0051234//establishment of localization;GO:0051179//localization
Vradi02g04810	49.73	49.04	22.56	23.49	-1.14035	-1.06191	1.31e-05	3.55e-06	0.000206672	0.000120479	down	PREDICTED: telomere repeat-binding protein 1-like isoform X1 [Glycine max]	-	-	-	-	-	-	-
Vradi02g05230	5.89	4.18	2.31	1.14	-1.35037	-1.87447	0.00162118	6.11e-05	0.010617	0.00142865	down	-	-	-	-	-	-	-	-
Vradi02g05400	9.9	8.47	3.29	3.8	-1.58934	-1.15636	2.59e-08	8.58e-06	9.5e-07	0.000262403	down	PREDICTED: phototropin-1-like isoform X1 [Glycine max]	-	-	-	-	-	-	-
Vradi02g08480	2.1	0.85	11.94	15.94	2.50734	4.22904	1.24e-15	3.7e-27	1.66e-13	1.21e-24	up	Epoxide hydrolase 2 [Glycine soja]	-	-	-	-	-	GO:0003824//catalytic activity	-
Vradi02g09070	1.09	1.12	10.92	9.55	3.32457	3.092	6.18e-22	3.26e-17	1.83e-19	5.26e-15	up	(-)-germacrene D synthase [Glycine soja]	-	-	-	-	-	-	-
Vradi02g09430	3.55	2.32	0.84	0.83	-2.07936	-1.48294	9.11e-09	2.82e-05	3.81e-07	0.000747162	down	PREDICTED: TMV resistance protein N-like [Glycine max]	-	-	-	-	-	-	-
Vradi02g09440	1.87	1.73	0.41	0.49	-2.18934	-1.81992	5.42e-05	0.000156542	0.000673157	0.0031629	down	UHRF1-binding protein 1 [Glycine soja]	-	-	-	-	-	-	-
Vradi02g10390	9.31	8.51	0.001	0.43	-13.1846	-4.30675	1.53e-19	1.65e-15	3.4e-17	2.29e-13	down	BnaC05g38500D [Brassica napus]	-	-	-	-	-	-	-
Vradi02g10930	0.25	0.09	2.05	1.14	3.03562	3.66297	4.68e-05	0.000794618	0.000591586	0.0116329	up	PREDICTED: (-)-germacrene D synthase-like isoform X3 [Glycine max]	-	-	-	-	-	-	-
Vradi02g10950	5.11	0.001	22.31	33.38	2.1263	15.0267	8.14e-18	4.77e-64	1.44e-15	1.13e-60	up	-	-	-	-	-	-	-	-
Vradi02g11670	5.86	5.74	2.02	1.83	-1.53655	-1.64921	0.000563342	4.94e-05	0.0045526	0.00120334	down	PREDICTED: vacuolar amino acid transporter 1-like [Glycine max]	-	-	-	-	-	-	-
Vradi02g12540	36.89	31.83	16.53	15.56	-1.15814	-1.03255	3.19e-05	3e-05	0.000432886	0.000780082	down	PREDICTED: lanC-like protein GCL1-like [Glycine max]	-	-	-	-	-	-	-
Vradi02g13470	4.57	3.22	1.01	0.64	-2.17784	-2.33092	6.87e-07	5.52e-07	1.6e-05	2.26e-05	down	PREDICTED: protein CHUP1, chloroplastic-like [Glycine max]	-	-	-	-	-	-	-
Vradi0305s00020	2.33	3.2	0.13	0.12	-4.16375	-4.73697	2.71e-07	3.89e-11	7.19e-06	3.26e-09	down	PREDICTED: photosynthetic NDH subunit of subcomplex B 2, chloroplastic [Jatropha curcas]	-	-	-	-	-	-	GO:0008152//metabolic process;GO:0071704//organic substance metabolic process
Vradi0315s00170	10.1	10.32	4.81	5.03	-1.07025	-1.03681	0.00185821	0.000348099	0.0118035	0.00610604	down	PREDICTED: leucine-rich repeat receptor-like serine/threonine-protein kinase At2g14510-like [Glycine max]	-	-	-	-	-	-	GO:0008152//metabolic process;GO:0044237//cellular metabolic process;GO:0006796//phosphate-containing compound metabolic process;GO:0006793//phosphorus metabolic process;GO:0009987//cellular process
Vradi0330s00040	7.64	7.62	1.8	2.34	-2.08558	-1.70328	1.74e-10	7.65e-09	1.1e-08	4.48e-07	down	PREDICTED: G-type lectin S-receptor-like serine/threonine-protein kinase CES101-like [Glycine max]	-	-	-	-	GO:0016020//membrane	GO:0016301//kinase activity;GO:0016740//transferase activity;GO:0003824//catalytic activity;GO:0016772//transferase activity, transferring phosphorus-containing groups	GO:0006796//phosphate-containing compound metabolic process;GO:0008152//metabolic process;GO:0006793//phosphorus metabolic process;GO:0009987//cellular process;GO:0044237//cellular metabolic process
Vradi0330s00090	0.001	0.001	1.3	2.39	10.3443	11.2228	0.00464265	1.54e-05	0.0240272	0.000443612	up	LBP/BPI/CETP family, carboxy-terminal domain protein [Medicago truncatula]	-	-	-	-	-	-	-
Vradi0339s00050	2.56	3.18	19.4	27.5	2.92184	3.11233	4.87e-25	1.13e-28	1.92e-22	4.07e-26	up	Callose synthase 2 [Glycine soja]	-	-	-	-	-	-	-
Vradi0352s00070	16.04	24.33	81.54	62.68	2.34583	1.36527	2.24e-27	2.32e-10	1.06e-24	1.75e-08	up	PREDICTED: zinc transporter 2-like isoform X1 [Glycine max]	-	-	-	-	-	-	-
Vradi0357s00060	3.3	2.42	0.03	0.27	-6.78136	-3.16398	5.89e-35	4.88e-18	5.72e-32	8.46e-16	down	BEACH domain-containing protein lvsC [Glycine soja]	-	-	-	-	-	-	-
Vradi0359s00030	8.06	3.87	32.82	36.71	2.02572	3.24577	4.01e-14	1.55e-23	4.53e-12	3.88e-21	up	CLK4-associating serine/arginine rich protein [Glycine soja]	-	-	-	-	-	-	-
Vradi0372s00020	9.76	10.67	2.95	1.66	-1.72617	-2.68431	9.19e-08	2.04e-18	2.86e-06	3.72e-16	down	PREDICTED: photosynthetic NDH subunit of subcomplex B 2, chloroplastic [Jatropha curcas]	-	-	-	-	-	-	GO:0008152//metabolic process;GO:0071704//organic substance metabolic process
Vradi03g01820	6.12	6.45	2.74	3.19	-1.15936	-1.01574	0.00109634	0.000824153	0.00767184	0.01191	down	PREDICTED: phospholipid--sterol O-acyltransferase-like isoform X1 [Glycine max]	-	-	-	-	GO:0043226//organelle;GO:0043227//membrane-bounded organelle	GO:0008374//O-acyltransferase activity;GO:0003824//catalytic activity;GO:0016746//transferase activity, transferring acyl groups;GO:0016740//transferase activity;GO:0016747//transferase activity, transferring acyl groups other than amino-acyl groups	GO:0044707//single-multicellular organism process;GO:0016042//lipid catabolic process;GO:0007275//multicellular organism development;GO:0030258//lipid modification;GO:0044763//single-organism cellular process;GO:0034433//steroid esterification;GO:0032501//multicellular organismal process;GO:1901361//organic cyclic compound catabolic process;GO:0044237//cellular metabolic process;GO:0044712//singl…
Vradi03g03150	3.94	4.11	13.37	11.1	1.76273	1.43335	2.33e-09	9.5e-06	1.11e-07	0.000287423	up	PREDICTED: zinc finger CCHC domain-containing protein 10 [Prunus mume]	-	-	-	-	-	-	-
Vradi03g04240	6.21	0.42	18.1	28.24	1.54332	6.07121	2.16e-14	2.43e-83	2.52e-12	1.03e-79	up	PREDICTED: protein ROS1-like isoform X3 [Glycine max]	-	-	-	-	-	-	-
Vradi03g06780	19.14	12.47	67.35	27.74	1.81509	1.15351	4.12e-18	6.98e-07	7.78e-16	2.82e-05	up	PREDICTED: short-chain dehydrogenase reductase 3b [Glycine max]	-	-	-	-	-	-	-
Vradi03g07370	0.42	0.62	3.87	4.77	3.20387	2.94365	3.36e-10	9.33e-10	1.97e-08	6.38e-08	up	PREDICTED: WAT1-related protein At1g09380-like isoform X1 [Glycine max]	-	-	-	-	GO:0044425//membrane part;GO:0031224//intrinsic component of membrane;GO:0016020//membrane	GO:0005215//transporter activity	GO:0009987//cellular process;GO:0044763//single-organism cellular process;GO:0044699//single-organism process
Vradi03g07580	76.28	72.71	15.67	20.17	-2.2833	-1.84994	1.7e-15	1.73e-12	2.25e-13	1.8e-10	down	PREDICTED: dnaJ homolog subfamily B member 3 [Jatropha curcas]	-	-	-	-	-	-	-
Vradi03g07650	46.17	41.65	20.81	19.29	-1.14968	-1.11046	1.97e-05	2.91e-06	0.000290663	0.00010149	down	PREDICTED: probable protein phosphatase 2C 73-like isoform X1 [Glycine max]	-	-	-	-	-	GO:0003824//catalytic activity;GO:0016787//hydrolase activity;GO:0042578//phosphoric ester hydrolase activity;GO:0004721//phosphoprotein phosphatase activity;GO:0016791//phosphatase activity;GO:0016788//hydrolase activity, acting on ester bonds	GO:0019538//protein metabolic process;GO:0044237//cellular metabolic process;GO:0044238//primary metabolic process;GO:0006464//cellular protein modification process;GO:0036211//protein modification process;GO:0044267//cellular protein metabolic process;GO:0071704//organic substance metabolic process;GO:0043170//macromolecule metabolic process;GO:0044260//cellular macromolecule metabolic process;G…
Vradi03g07760	31.34	20.52	13.92	9.21	-1.17085	-1.15576	6.95e-05	3.19e-05	0.000826032	0.00082546	down	Zinc finger protein 4 [Glycine soja]	-	-	-	-	-	-	-
Vradi03g08400	9.46	9.9	3.89	4.55	-1.28207	-1.12156	0.000116313	0.0001	0.00125377	0.00214306	down	protein kinase-related protein precursor [Glycine max]	-	-	-	-	GO:0044425//membrane part;GO:0031224//intrinsic component of membrane;GO:0016020//membrane	GO:0016772//transferase activity, transferring phosphorus-containing groups;GO:0016773//phosphotransferase activity, alcohol group as acceptor;GO:0005488//binding;GO:0097367//carbohydrate derivative binding;GO:0016740//transferase activity;GO:0003824//catalytic activity;GO:0004672//protein kinase activity;GO:0032549//ribonucleoside binding;GO:1901363//heterocyclic compound binding;GO:0001871//pat…	GO:0043170//macromolecule metabolic process;GO:0044238//primary metabolic process;GO:0006796//phosphate-containing compound metabolic process;GO:0036211//protein modification process;GO:0043412//macromolecule modification;GO:0044267//cellular protein metabolic process;GO:0019538//protein metabolic process;GO:0006464//cellular protein modification process;GO:0044237//cellular metabolic process;GO:…
Vradi0416s00010	1.21	0.001	6.96	4.74	2.52408	12.2107	7.7e-13	7.19e-18	7.34e-11	1.2e-15	up	Ulp1 protease family C-terminal catalytic domain containing protein [Medicago truncatula]	-	-	-	-	-	-	-
Vradi0417s00060	7.56	6.68	1.84	2.94	-2.03868	-1.18403	1.79e-12	5.84e-06	1.64e-10	0.000188522	down	PREDICTED: protein SCAR2-like [Glycine max]	-	-	-	-	-	-	GO:0016043//cellular component organization;GO:0009987//cellular process;GO:0044699//single-organism process;GO:0071840//cellular component organization or biogenesis
Vradi0436s00030	5.57	4.02	13.94	29.43	1.32348	2.87202	6.04e-07	5.29e-22	1.43e-05	1.19e-19	up	PREDICTED: metalloendoproteinase 1-like [Glycine max]	-	-	-	-	GO:0016020//membrane	GO:0043169//cation binding;GO:0043167//ion binding;GO:0008233//peptidase activity;GO:0003824//catalytic activity;GO:0046872//metal ion binding;GO:0016787//hydrolase activity;GO:0005488//binding	-
Vradi0456s00020	3.33	3.56	0.001	0.001	-11.7013	-11.7977	2.21e-08	7.04e-09	8.33e-07	4.15e-07	down	leafy/floricaula [Salix discolor]	-	-	-	-	-	-	-
Vradi0478s00010	2.03	2.88	4.67	6.19	1.20194	1.10387	5.45e-05	0.000231103	0.000675916	0.00435077	up	glucosyltransferase-10 [Vigna angularis]	-	-	-	-	-	GO:0003824//catalytic activity;GO:0016757//transferase activity, transferring glycosyl groups;GO:0016740//transferase activity	-
Vradi04g00080	13.78	8.04	5.15	3.5	-1.41993	-1.19984	3.24e-05	0.000734829	0.000437614	0.0109074	down	PREDICTED: protein YLS7-like [Glycine max]	-	-	-	-	GO:0031224//intrinsic component of membrane;GO:0016020//membrane;GO:0044425//membrane part	-	-
Vradi04g01890	1.23	1.99	15.44	22.74	3.64994	3.51439	6.12e-27	1.68e-28	2.67e-24	5.96e-26	up	PREDICTED: zinc transporter 1-like [Glycine max]	-	-	-	-	GO:0016020//membrane;GO:0044425//membrane part;GO:0031224//intrinsic component of membrane	GO:0022891//substrate-specific transmembrane transporter activity;GO:0022892//substrate-specific transporter activity;GO:0005215//transporter activity;GO:0015075//ion transmembrane transporter activity;GO:0022890//inorganic cation transmembrane transporter activity;GO:0022857//transmembrane transporter activity;GO:0008324//cation transmembrane transporter activity	GO:0006811//ion transport;GO:0044763//single-organism cellular process;GO:0006810//transport;GO:0006812//cation transport;GO:0051234//establishment of localization;GO:0051179//localization;GO:0009987//cellular process;GO:0044699//single-organism process
Vradi04g03980	1.39	1.45	0.56	0.67	-1.31159	-1.11382	0.00422381	0.00377352	0.0224754	0.0387659	down	PREDICTED: endoribonuclease Dicer homolog 2-like isoform X1 [Glycine max]	-	-	-	-	-	GO:0004540//ribonuclease activity;GO:0004521//endoribonuclease activity;GO:0004519//endonuclease activity;GO:0097159//organic cyclic compound binding;GO:0005488//binding;GO:0016893//endonuclease activity, active with either ribo- or deoxyribonucleic acids and producing 5'-phosphomonoesters;GO:0004518//nuclease activity;GO:0016891//endoribonuclease activity, producing 5'-phosphomonoesters;GO:00167…	GO:0044237//cellular metabolic process;GO:0006139//nucleobase-containing compound metabolic process;GO:0071704//organic substance metabolic process;GO:0044260//cellular macromolecule metabolic process;GO:0090305//nucleic acid phosphodiester bond hydrolysis;GO:0016070//RNA metabolic process;GO:0008152//metabolic process;GO:0009987//cellular process;GO:0043170//macromolecule metabolic process;GO:00…
Vradi04g04090	5.68	4.6	0.81	2.01	-2.8099	-1.19444	1.43e-17	2.52e-05	2.47e-15	0.000680288	down	histidine kinase-, DNA gyrase B [Medicago truncatula]	-	-	-	-	-	-	GO:0044707//single-multicellular organism process;GO:0032501//multicellular organismal process;GO:0044699//single-organism process;GO:0032502//developmental process;GO:0048856//anatomical structure development;GO:0007275//multicellular organism development;GO:0044767//single-organism developmental process
Vradi04g04100	2.34	2.51	0.001	0.001	-11.1923	-11.2935	1.3e-09	1.42e-10	6.62e-08	1.1e-08	down	histidine kinase-, DNA gyrase B [Medicago truncatula]	-	-	-	-	-	-	-
Vradi04g04700	126.86	116.42	28.53	18.16	-2.15269	-2.6805	8.55e-12	9.46e-18	6.92e-10	1.56e-15	down	Light-regulated protein [Glycine soja]	-	-	-	-	-	-	-
Vradi04g06680	0.95	0.83	0.05	0.27	-4.24793	-1.62015	4.73e-12	0.000116096	4e-10	0.00244697	down	Rpp4C1 [Phaseolus vulgaris]	-	-	-	-	-	-	-
Vradi04g06970	37.54	37.66	17.61	16.02	-1.09203	-1.23316	9.59e-05	3.72e-07	0.001072	1.58e-05	down	PREDICTED: probable polygalacturonase-like [Glycine max]	-	-	-	-	-	GO:0003824//catalytic activity;GO:0016787//hydrolase activity	GO:0044238//primary metabolic process;GO:0008152//metabolic process
Vradi04g08000	25.39	24.42	78.13	60.14	1.62162	1.30026	1.33e-08	3.55e-05	5.32e-07	0.000901296	up	DUF1279 family protein [Medicago truncatula]	-	-	-	-	GO:0043226//organelle;GO:0005623//cell;GO:0044424//intracellular part;GO:0043229//intracellular organelle;GO:0044464//cell part;GO:0043227//membrane-bounded organelle;GO:0005622//intracellular;GO:0043231//intracellular membrane-bounded organelle	-	-
Vradi04g09090	11.74	5.71	3.45	2.75	-1.76676	-1.05406	2.11e-08	0.00127988	8.04e-07	0.0170017	down	PREDICTED: myosin-2 heavy chain-like [Glycine max]	-	-	-	-	-	-	-
Vradi04g09140	43.91	37.32	101.99	83.84	1.21581	1.16769	1.3e-07	7.43e-06	3.83e-06	0.000232387	up	LYR motif-containing protein 4 [Glycine soja]	-	-	-	-	-	-	-
Vradi04g09400	4.68	6.34	0.63	0.92	-2.89308	-2.78478	4.12e-06	1.93e-08	7.62e-05	1.05e-06	down	serine-threonine kinase [Phaseolus vulgaris]	-	-	-	-	-	-	-
Vradi04g11250	1.81	3.03	5.32	8.35	1.55544	1.46246	0.00418133	0.00277966	0.0222994	0.0308001	up	PREDICTED: 60S ribosomal protein L2, mitochondrial-like [Glycine max]	-	-	-	-	GO:0009536//plastid;GO:0044391//ribosomal subunit;GO:0005840//ribosome;GO:0016020//membrane;GO:0043227//membrane-bounded organelle;GO:0044425//membrane part;GO:0043229//intracellular organelle;GO:0044446//intracellular organelle part;GO:0043231//intracellular membrane-bounded organelle;GO:0031224//intrinsic component of membrane;GO:1990904//ribonucleoprotein complex;GO:0044464//cell part;GO:00305…	GO:0003676//nucleic acid binding;GO:0097159//organic cyclic compound binding;GO:0005488//binding;GO:1901363//heterocyclic compound binding;GO:0005198//structural molecule activity;GO:0003824//catalytic activity	GO:0010467//gene expression;GO:0071704//organic substance metabolic process;GO:0008152//metabolic process;GO:0043170//macromolecule metabolic process
Vradi0510s00010	0.1	0.001	2.47	3.51	4.62644	11.7773	2.75e-06	4.27e-10	5.39e-05	3.1e-08	up	-	-	-	-	-	-	-	-
Vradi05g00330	59.64	65.36	14.89	6.66	-2.00194	-3.29481	1.89e-13	8.03e-34	1.92e-11	4.18e-31	down	Thylakoid membrane phosphoprotein 14 kDa, chloroplastic [Glycine soja]	-	-	-	-	GO:0031984//organelle subcompartment;GO:0044424//intracellular part;GO:0009579//thylakoid;GO:0031224//intrinsic component of membrane;GO:0031976//plastid thylakoid;GO:0009507//chloroplast;GO:0016020//membrane;GO:0044435//plastid part;GO:0000229//cytoplasmic chromosome;GO:0005694//chromosome;GO:0043228//non-membrane-bounded organelle;GO:0044434//chloroplast part;GO:0009534//chloroplast thylakoid;G…	-	GO:0044699//single-organism process;GO:0042221//response to chemical;GO:0008152//metabolic process;GO:0044237//cellular metabolic process;GO:0009767//photosynthetic electron transport chain;GO:0050896//response to stimulus;GO:0015979//photosynthesis;GO:0044710//single-organism metabolic process;GO:0019684//photosynthesis, light reaction;GO:0055114//oxidation-reduction process;GO:0044763//single-o…
Vradi05g01160	12.86	7.34	4.07	2.28	-1.65979	-1.68675	8.04e-07	2.35e-06	1.82e-05	8.44e-05	down	PREDICTED: protein SRG1-like [Glycine max]	-	-	-	-	-	GO:0043169//cation binding;GO:0043167//ion binding;GO:0005488//binding	GO:0044710//single-organism metabolic process;GO:0044699//single-organism process;GO:0008152//metabolic process
Vradi05g01210	156.25	131.56	30.4	44.25	-2.36171	-1.57197	4.19e-21	1.34e-11	1.09e-18	1.21e-09	down	PREDICTED: plasma membrane-associated cation-binding protein 1-like [Glycine max]	-	-	-	-	-	-	-
Vradi05g03930	40.01	34.65	16.29	6.83	-1.29637	-2.3429	1.45e-05	7.97e-16	0.000224428	1.12e-13	down	resistant specific protein-3 [Vigna radiata]	-	-	-	-	-	-	-
Vradi05g04070	128.79	111.05	43.91	51.48	-1.5524	-1.10913	6.91e-10	1.64e-06	3.74e-08	6.07e-05	down	Serine/threonine-protein kinase HT1 [Glycine soja]	-	-	-	-	-	GO:0003824//catalytic activity;GO:0001883//purine nucleoside binding;GO:0001882//nucleoside binding;GO:0032549//ribonucleoside binding;GO:1901363//heterocyclic compound binding;GO:0036094//small molecule binding;GO:0004672//protein kinase activity;GO:0016773//phosphotransferase activity, alcohol group as acceptor;GO:0016301//kinase activity;GO:0097367//carbohydrate derivative binding;GO:0016772//…	GO:0009987//cellular process;GO:0044237//cellular metabolic process;GO:0006793//phosphorus metabolic process;GO:0044238//primary metabolic process;GO:0008152//metabolic process;GO:0071704//organic substance metabolic process;GO:0019538//protein metabolic process;GO:0006796//phosphate-containing compound metabolic process;GO:0044267//cellular protein metabolic process;GO:0036211//protein modificat…
Vradi05g04340	10.09	9.6	4.5	4.02	-1.16493	-1.25584	3.63e-05	4.56e-07	0.000479403	1.91e-05	down	BnaA06g16800D [Brassica napus]	-	-	-	-	-	-	-
Vradi05g05020	18.44	10.17	49.55	46.32	1.42605	2.18732	3.53e-08	7.93e-12	1.24e-06	7.59e-10	up	PREDICTED: mitochondrial import inner membrane translocase subunit TIM44-like [Glycine max]	-	-	-	-	GO:0043226//organelle;GO:0043227//membrane-bounded organelle;GO:0043229//intracellular organelle;GO:0044424//intracellular part;GO:0043231//intracellular membrane-bounded organelle;GO:0044464//cell part;GO:0005623//cell;GO:0005622//intracellular	GO:0046872//metal ion binding;GO:0043169//cation binding;GO:0046914//transition metal ion binding;GO:0043167//ion binding;GO:0005488//binding	GO:0043170//macromolecule metabolic process;GO:0044271//cellular nitrogen compound biosynthetic process;GO:0006351//transcription, DNA-templated;GO:0034641//cellular nitrogen compound metabolic process;GO:0019438//aromatic compound biosynthetic process;GO:1901360//organic cyclic compound metabolic process;GO:0097659//nucleic acid-templated transcription;GO:0044249//cellular biosynthetic process;G…
Vradi05g05090	27.34	33.18	68.75	102.24	1.33035	1.62357	3.93e-11	1.23e-13	2.86e-09	1.43e-11	up	BnaC09g50070D [Brassica napus]	-	-	-	-	-	-	-
Vradi05g05500	8.92	8.12	1.03	2.32	-3.1144	-1.80735	3.53e-18	2.1e-09	6.79e-16	1.37e-07	down	Nodulin-like protein [Medicago truncatula]	-	-	-	-	GO:0016020//membrane;GO:0031224//intrinsic component of membrane;GO:0044425//membrane part	-	-
Vradi05g06460	3.97	2.96	1.69	1.15	-1.23212	-1.36396	0.00393896	0.00102398	0.0213103	0.0142382	down	PREDICTED: metal transporter Nramp5-like [Glycine max]	-	-	-	-	GO:0044425//membrane part;GO:0016020//membrane;GO:0031224//intrinsic component of membrane	-	GO:0051234//establishment of localization;GO:0051179//localization
Vradi05g06780	22.35	11.69	10.23	4.84	-1.12747	-1.2722	0.000174284	1.84e-05	0.00174064	0.000516403	down	Auxin-induced protein 5NG4-like protein [Glycine soja]	-	-	-	-	GO:0031224//intrinsic component of membrane;GO:0016020//membrane;GO:0044425//membrane part	GO:0005215//transporter activity	GO:0044763//single-organism cellular process;GO:0044699//single-organism process;GO:0009987//cellular process
Vradi05g07400	74.3	74.82	23.29	21.42	-1.67365	-1.80447	3.01e-10	1.29e-13	1.78e-08	1.49e-11	down	PREDICTED: blue copper protein-like [Glycine max]	-	-	-	-	GO:0016020//membrane;GO:0031224//intrinsic component of membrane;GO:0044425//membrane part	GO:0043167//ion binding;GO:0005488//binding;GO:0043169//cation binding	GO:0044710//single-organism metabolic process;GO:0008152//metabolic process;GO:0044699//single-organism process
Vradi05g07430	22.99	15.66	9.82	4.18	-1.22721	-1.90551	4.23e-05	9.63e-11	0.00054579	7.63e-09	down	Transcription factor bHLH96 [Glycine soja]	-	-	-	-	-	-	-
Vradi05g07760	18.84	22.14	2.74	10.7	-2.78155	-1.04904	4.11e-16	0.00012021	5.77e-14	0.00252425	down	-	-	-	-	-	-	-	-
Vradi05g09840	7.81	13.55	65.08	52.09	3.05882	1.94271	5.54e-19	3.49e-09	1.18e-16	2.19e-07	up	Flavin-containing monooxygenase YUCCA4 [Glycine soja]	-	-	-	-	-	-	-
Vradi05g13390	1.68	1.84	0.43	0.37	-1.96605	-2.31411	0.000864433	2.91e-05	0.00635535	0.000764012	down	PREDICTED: abscisic acid 8'-hydroxylase 1 [Glycine max]	-	-	-	-	GO:0016020//membrane;GO:0044425//membrane part;GO:0031224//intrinsic component of membrane	GO:0043167//ion binding;GO:0046906//tetrapyrrole binding;GO:0046872//metal ion binding;GO:0043169//cation binding;GO:0046914//transition metal ion binding;GO:0005488//binding;GO:1901363//heterocyclic compound binding;GO:0003824//catalytic activity;GO:0016491//oxidoreductase activity;GO:0097159//organic cyclic compound binding	GO:0044699//single-organism process;GO:0044710//single-organism metabolic process;GO:0008152//metabolic process
Vradi05g14150	26.18	10.79	9.57	4.84	-1.45187	-1.15662	3.36e-07	8.14e-05	8.65e-06	0.00182117	down	PREDICTED: hippocampus abundant transcript-like protein 1-like [Glycine max]	-	-	-	-	GO:0044425//membrane part;GO:0016020//membrane;GO:0031224//intrinsic component of membrane	-	GO:0044763//single-organism cellular process;GO:0009987//cellular process;GO:0044699//single-organism process
Vradi05g15440	13.03	4.94	3.56	2.43	-1.87189	-1.02355	2.19e-09	0.00323682	1.05e-07	0.0344759	down	PREDICTED: magnesium transporter NIPA3-like [Glycine max]	-	-	-	-	GO:0016020//membrane;GO:0031224//intrinsic component of membrane;GO:0044425//membrane part	-	GO:0051234//establishment of localization;GO:0051179//localization;GO:0006812//cation transport;GO:0055085//transmembrane transport;GO:0006811//ion transport;GO:0006810//transport;GO:0030001//metal ion transport;GO:0072511//divalent inorganic cation transport;GO:0070838//divalent metal ion transport
Vradi05g16340	14.03	14.63	3.26	6.12	-2.10557	-1.25733	6.72e-10	1.65e-05	3.66e-08	0.000469019	down	F-box/LRR-repeat protein 14 [Glycine soja]	-	-	-	-	-	-	-
Vradi05g16800	6.05	5.11	14.84	10.29	1.29448	1.00985	3.91e-08	0.000214448	1.36e-06	0.00409873	up	PREDICTED: uncharacterized serine-rich protein C215.13-like [Malus domestica]	-	-	-	-	-	-	-
Vradi05g17130	1.56	1.53	0.52	0.41	-1.58496	-1.89984	0.00512099	0.000296643	0.0259552	0.00533958	down	PREDICTED: cation/H(+) antiporter 28-like [Glycine max]	-	-	-	-	GO:0044425//membrane part;GO:0016020//membrane;GO:0031224//intrinsic component of membrane	GO:0022857//transmembrane transporter activity;GO:0016788//hydrolase activity, acting on ester bonds;GO:0016787//hydrolase activity;GO:0022892//substrate-specific transporter activity;GO:0015077//monovalent inorganic cation transmembrane transporter activity;GO:0008324//cation transmembrane transporter activity;GO:0022891//substrate-specific transmembrane transporter activity;GO:0005215//transpor…	GO:0009987//cellular process;GO:0051234//establishment of localization;GO:0006811//ion transport;GO:0051179//localization;GO:0006812//cation transport;GO:0044763//single-organism cellular process;GO:0006818//hydrogen transport;GO:0044699//single-organism process;GO:0015992//proton transport;GO:0006810//transport;GO:1902578//single-organism localization;GO:0044765//single-organism transport;GO:001…
Vradi05g19120	8.41	6.14	2.87	2.76	-1.55106	-1.15357	1e-08	4.62e-06	4.15e-07	0.000152437	down	callose synthase-like protein [Medicago truncatula]	-	-	-	-	GO:0031224//intrinsic component of membrane;GO:0016020//membrane;GO:0044425//membrane part	GO:0016757//transferase activity, transferring glycosyl groups;GO:0008194//UDP-glycosyltransferase activity;GO:0046527//glucosyltransferase activity;GO:0016758//transferase activity, transferring hexosyl groups;GO:0003824//catalytic activity;GO:0016740//transferase activity;GO:0035251//UDP-glucosyltransferase activity	GO:0006073//cellular glucan metabolic process;GO:0005976//polysaccharide metabolic process;GO:0044260//cellular macromolecule metabolic process;GO:0051273//beta-glucan metabolic process;GO:0044238//primary metabolic process;GO:0043170//macromolecule metabolic process;GO:0006074//(1->3)-beta-D-glucan metabolic process;GO:0044264//cellular polysaccharide metabolic process;GO:0008152//metabolic proc…
Vradi05g19130	0.96	1.44	0.17	0.38	-2.4975	-1.922	0.00169524	0.000883481	0.0110075	0.0125623	down	Pentatricopeptide repeat-containing protein, mitochondrial [Glycine soja]	-	-	-	-	-	-	-
Vradi05g19860	27.98	16.26	9.66	7.67	-1.5343	-1.08403	8.77e-09	2.05e-05	3.7e-07	0.000569274	down	PREDICTED: probable polygalacturonase At1g80170-like isoform X1 [Glycine max]	-	-	-	-	GO:0016020//membrane;GO:0044425//membrane part;GO:0031224//intrinsic component of membrane	GO:0003824//catalytic activity;GO:0016787//hydrolase activity	GO:0045229//external encapsulating structure organization;GO:0009987//cellular process;GO:0071840//cellular component organization or biogenesis;GO:0016043//cellular component organization;GO:0044238//primary metabolic process;GO:0008152//metabolic process
Vradi05g21420	7.41	5.2	1.46	1.55	-2.34351	-1.74624	1.1e-15	3.53e-10	1.48e-13	2.61e-08	down	Transcription elongation factor SPT6 [Glycine soja]	-	-	-	-	-	-	GO:0044249//cellular biosynthetic process;GO:0044271//cellular nitrogen compound biosynthetic process;GO:0046483//heterocycle metabolic process;GO:0006139//nucleobase-containing compound metabolic process;GO:0009987//cellular process;GO:0043170//macromolecule metabolic process;GO:0034641//cellular nitrogen compound metabolic process;GO:0071704//organic substance metabolic process;GO:0044260//cell…
Vradi05g22380	18.39	18.21	5.92	8.64	-1.63525	-1.07563	4.86e-09	1.6e-05	2.18e-07	0.000454827	down	PREDICTED: cellulose synthase-like protein H1-like isoform X1 [Glycine max]	-	-	-	-	-	GO:0016757//transferase activity, transferring glycosyl groups;GO:0016740//transferase activity;GO:0003824//catalytic activity	GO:0009987//cellular process
Vradi05g22860	4.22	6.85	12.27	18.16	1.53982	1.40659	6.9e-09	4.92e-08	3e-07	2.46e-06	up	PREDICTED: scarecrow-like protein 32-like [Glycine max]	-	-	-	-	-	-	GO:0097659//nucleic acid-templated transcription;GO:0016070//RNA metabolic process;GO:0006725//cellular aromatic compound metabolic process;GO:0044271//cellular nitrogen compound biosynthetic process;GO:0032774//RNA biosynthetic process;GO:0034645//cellular macromolecule biosynthetic process;GO:0009058//biosynthetic process;GO:0044237//cellular metabolic process;GO:0046483//heterocycle metabolic …
Vradi05g23310	8	10.17	2.33	3.01	-1.77967	-1.75648	2.93e-05	8.98e-07	0.000401108	3.54e-05	down	PREDICTED: basic leucine zipper 61-like [Nelumbo nucifera]	-	-	-	-	-	-	-
Vradi06g00270	0.37	0.001	4.67	6.32	3.65783	12.6257	0.00141036	8.35e-06	0.00950171	0.000255935	up	PREDICTED: X-linked retinitis pigmentosa GTPase regulator-interacting protein 1-like [Glycine max]	-	-	-	-	-	-	-
Vradi06g00960	1.49	1.71	0.19	0.48	-2.97124	-1.83289	0.000206996	0.00401524	0.0020118	0.0407252	down	PREDICTED: phosphatidylinositol/phosphatidylcholine transfer protein SFH1-like isoform X1 [Glycine max]	-	-	-	-	-	-	-
Vradi06g02810	1.73	2.39	4.05	5.11	1.22715	1.09631	0.000157241	0.000645736	0.00159885	0.00990759	up	PREDICTED: crt homolog 1-like [Glycine max]	-	-	-	-	-	-	-
Vradi06g03450	0.14	0.1	1.07	1.13	2.93411	3.49825	0.000126105	4.68e-05	0.00133638	0.00114775	up	PREDICTED: polygalacturonase-1 non-catalytic subunit beta-like [Cicer arietinum]	-	-	-	-	-	-	-
Vradi06g03890	9.86	9.58	3.69	3.91	-1.41797	-1.29286	2.26e-05	1.45e-05	0.000325847	0.000420951	down	LBP/BPI/CETP family, carboxy-terminal domain protein [Medicago truncatula]	-	-	-	-	GO:0044464//cell part;GO:0043229//intracellular organelle;GO:0043226//organelle;GO:0005622//intracellular;GO:0043227//membrane-bounded organelle;GO:0005623//cell;GO:0005737//cytoplasm;GO:0044424//intracellular part;GO:0043231//intracellular membrane-bounded organelle;GO:0044444//cytoplasmic part;GO:0005773//vacuole	-	-
Vradi06g04210	15.66	11.26	5.39	5.61	-1.53873	-1.00513	2.96e-06	0.00150249	5.73e-05	0.0192713	down	PREDICTED: protein MID1-COMPLEMENTING ACTIVITY 1-like isoform X1 [Glycine max]	-	-	-	-	-	-	-
Vradi06g04670	19.28	14.07	4.13	3.93	-2.22289	-1.84002	7.93e-14	1.08e-10	8.46e-12	8.41e-09	down	Tetratricopeptide repeat-like superfamily protein [Theobroma cacao]	-	-	-	-	-	-	-
Vradi06g08540	39.34	30.34	94.42	106.21	1.2631	1.80763	1.66e-09	4.85e-14	8.22e-08	5.88e-12	up	WW domain containing protein expressed [Medicago truncatula]	-	-	-	-	-	-	-
Vradi06g08630	118.44	45.3	29.86	19.6	-1.98787	-1.20866	3.96e-16	3.03e-07	5.6e-14	1.31e-05	down	PREDICTED: vacuolar cation/proton exchanger 3-like [Glycine max]	-	-	-	-	GO:0031224//intrinsic component of membrane;GO:0044425//membrane part;GO:0016020//membrane	GO:0072509//divalent inorganic cation transmembrane transporter activity;GO:0015368//calcium:cation antiporter activity;GO:0046873//metal ion transmembrane transporter activity;GO:0015298//solute:cation antiporter activity;GO:0005215//transporter activity;GO:0015291//secondary active transmembrane transporter activity;GO:0099516//ion antiporter activity;GO:0022892//substrate-specific transporter …	GO:0006812//cation transport;GO:0051179//localization;GO:0051234//establishment of localization;GO:0006810//transport;GO:0006816//calcium ion transport;GO:0006811//ion transport;GO:0030001//metal ion transport;GO:0009987//cellular process;GO:0044699//single-organism process;GO:0072511//divalent inorganic cation transport;GO:0070838//divalent metal ion transport;GO:0044763//single-organism cellula…
Vradi06g08790	105.61	102.32	19.68	25.58	-2.42394	-2	6.28e-22	1.13e-17	1.84e-19	1.86e-15	down	PREDICTED: protein YLS7-like [Glycine max]	-	-	-	-	-	-	-
Vradi06g09550	5.26	2.18	22.92	28.64	2.12347	3.71563	7.66e-16	4.62e-30	1.06e-13	1.82e-27	up	-	-	-	-	-	-	-	-
Vradi06g10020	8.7	9.81	30.93	27.85	1.82992	1.50535	4.08e-18	1.15e-11	7.77e-16	1.05e-09	up	PREDICTED: metal-nicotianamine transporter YSL3-like isoform X1 [Glycine max]	-	-	-	-	GO:0031224//intrinsic component of membrane;GO:0044425//membrane part;GO:0016020//membrane	-	GO:0009987//cellular process;GO:0044699//single-organism process;GO:0044763//single-organism cellular process
Vradi06g10790	1	0.09	5.9	9.26	2.56071	6.68494	2.27e-15	7.39e-38	2.97e-13	4.38e-35	up	Ulp1 protease family C-terminal catalytic domain containing protein [Medicago truncatula]	-	-	-	-	-	-	-
Vradi06g10990	1.83	1.09	4.49	5.43	1.29487	2.31662	0.000140823	1.13e-08	0.00146257	6.42e-07	up	PREDICTED: nodulation-signaling pathway 2 protein-like [Glycine max]	-	-	-	-	-	-	-
Vradi06g11480	13.46	9.16	0.001	0.15	-13.7164	-5.93231	9.21e-18	2.49e-13	1.61e-15	2.81e-11	down	MADS box protein PIa [Lotus japonicus]	-	-	-	-	-	-	-
Vradi06g11870	4.15	5.08	0.99	0.99	-2.06761	-2.35933	0.00401524	7.46e-05	0.0216025	0.00169579	down	Lachrymatory-factor synthase [Glycine soja]	-	-	-	-	GO:0044464//cell part;GO:0043226//organelle;GO:0043231//intracellular membrane-bounded organelle;GO:0005623//cell;GO:0043227//membrane-bounded organelle;GO:0044424//intracellular part;GO:0005622//intracellular;GO:0043229//intracellular organelle	-	-
Vradi06g13990	5.95	6.42	0.44	0.77	-3.75731	-3.05964	5.91e-07	3.78e-07	1.4e-05	1.6e-05	down	PREDICTED: zinc finger protein NUTCRACKER-like isoform X1 [Glycine max]	-	-	-	-	-	-	-
Vradi06g14190	4.17	3.52	0.52	1.13	-3.00346	-1.63925	1.89e-08	0.000378252	7.31e-07	0.0065057	down	PREDICTED: probable protein phosphatase 2C 72-like [Glycine max]	-	-	-	-	-	-	-
Vradi06g14210	131.48	81.09	28.62	34.72	-2.19975	-1.22376	6.54e-20	5.88e-08	1.53e-17	2.9e-06	down	asparaginyl endopeptidase [Vigna radiata]	-	-	-	-	-	GO:0003824//catalytic activity;GO:0016787//hydrolase activity	-
Vradi06g14760	17.73	12.73	7.31	6.12	-1.27825	-1.05663	4.67e-05	0.000356645	0.000591586	0.00618978	down	PREDICTED: acyl-CoA-binding domain-containing protein 3 [Glycine max]	-	-	-	-	-	-	-
Vradi06g14780	4.54	0.25	11.31	16.83	1.31683	6.07296	6.39e-08	5.54e-42	2.1e-06	5.14e-39	up	syntaxin 6, amino-terminal protein [Medicago truncatula]	-	-	-	-	-	-	-
Vradi06g14890	10.19	4.06	40.26	43.3	1.98219	3.41482	4.62e-08	5.55e-12	1.56e-06	5.49e-10	up	PREDICTED: DNA-directed RNA polymerase V subunit 1-like [Glycine max]	-	-	-	-	-	-	-
Vradi06g15160	9.54	8.49	1.98	2.11	-2.26849	-2.00852	1.47e-10	1.28e-09	9.46e-09	8.71e-08	down	Isoleucine--tRNA ligase [Gossypium arboreum]	-	-	-	-	-	-	-
Vradi06g15940	24.53	20.81	11.61	10.32	-1.07918	-1.01183	0.000297579	0.000134114	0.00271304	0.00277195	down	amino-acid permease [Phaseolus vulgaris]	-	-	-	-	-	-	-
Vradi06g16290	7.07	5.49	1.67	2.51	-2.08186	-1.12912	1.95e-10	0.000153919	1.22e-08	0.0031208	down	PREDICTED: prolyl endopeptidase-like [Glycine max]	-	-	-	-	-	GO:0003824//catalytic activity;GO:0070011//peptidase activity, acting on L-amino acid peptides;GO:0017171//serine hydrolase activity;GO:0008236//serine-type peptidase activity;GO:0016787//hydrolase activity;GO:0008233//peptidase activity	GO:0008152//metabolic process;GO:0071704//organic substance metabolic process;GO:0043170//macromolecule metabolic process;GO:0019538//protein metabolic process;GO:0044238//primary metabolic process
Vradi06g16920	52.59	52.55	16	19.31	-1.71672	-1.44434	1.27e-11	4.15e-10	9.98e-10	3.03e-08	down	beta galactosidase [Vigna radiata]	-	-	-	-	-	GO:0003824//catalytic activity;GO:0016787//hydrolase activity;GO:0004553//hydrolase activity, hydrolyzing O-glycosyl compounds;GO:0016798//hydrolase activity, acting on glycosyl bonds;GO:0015925//galactosidase activity	GO:0008152//metabolic process;GO:0044238//primary metabolic process
Vradi07g00450	57.09	20.46	14.59	9.19	-1.96826	-1.15467	2.68e-14	1.25e-05	3.08e-12	0.000367593	down	membrane protein-like protein [Glycine max]	-	-	-	-	-	-	-
Vradi07g02110	5.74	6.32	1.8	0.95	-1.67305	-2.73393	0.000177466	6.81e-10	0.00176911	4.73e-08	down	PREDICTED: uncharacterized transporter YBR287W-like [Cicer arietinum]	-	-	-	-	GO:0016020//membrane;GO:0031224//intrinsic component of membrane;GO:0044425//membrane part	-	GO:0009987//cellular process;GO:0044763//single-organism cellular process;GO:0044699//single-organism process
Vradi07g03240	38.93	49.61	127.15	117.21	1.70758	1.24039	5.37e-17	4.43e-09	8.81e-15	2.73e-07	up	PREDICTED: probable carboxylesterase 12-like isoform 2 [Glycine max]	-	-	-	-	-	GO:0003824//catalytic activity	-
Vradi07g03330	24.38	19.67	9.22	4.39	-1.40286	-2.1637	8.91e-05	3.15e-09	0.00100998	1.98e-07	down	maternal effect embryo arrest 14-1, partial [Dimocarpus longan]	-	-	-	-	-	-	-
Vradi07g03440	1.84	0.001	5.6	4.58	1.60572	12.1611	0.000883481	7.04e-08	0.00645537	3.4e-06	up	-	-	-	-	-	-	-	-
Vradi07g04050	2.74	2.89	0.71	1.18	-1.94828	-1.29228	0.000219377	0.0034295	0.00210908	0.0358936	down	PI-PLC X domain-containing protein, partial [Glycine soja]	-	-	-	-	-	-	-
Vradi07g04290	3.02	2.4	0.12	0.21	-4.65344	-3.51457	4.81e-06	0.00041343	8.76e-05	0.00699323	down	DnaJ like subfamily B member 8 [Glycine soja]	-	-	-	-	-	-	-
Vradi07g04540	4.05	2.14	0.15	0.18	-4.75489	-3.57154	4.42e-14	2.98e-08	4.94e-12	1.57e-06	down	Phosphoglucosamine mutase [Medicago truncatula]	-	-	-	-	GO:0044422//organelle part;GO:0005737//cytoplasm;GO:0043226//organelle;GO:0005622//intracellular;GO:0009536//plastid;GO:0044464//cell part;GO:0044435//plastid part;GO:0043231//intracellular membrane-bounded organelle;GO:0044444//cytoplasmic part;GO:0044446//intracellular organelle part;GO:0005623//cell;GO:0009532//plastid stroma;GO:0043229//intracellular organelle;GO:0043227//membrane-bounded org…	GO:0003824//catalytic activity;GO:0016853//isomerase activity;GO:0016866//intramolecular transferase activity	-
Vradi07g06370	2.49	4.89	13.09	11.06	2.39425	1.17745	2.05e-11	0.000446108	1.57e-09	0.00744561	up	PREDICTED: myb-like protein X [Cicer arietinum]	-	-	-	-	-	-	-
Vradi07g07080	2.93	0.001	32.65	25.6	3.47811	14.6439	6.71e-27	1.16e-35	2.86e-24	6.5e-33	up	-	-	-	-	-	-	-	-
Vradi07g08600	2.18	0.3	21.66	17.14	3.31263	5.83626	3.14e-21	6.8e-25	8.49e-19	1.93e-22	up	-	-	-	-	-	-	-	-
Vradi07g08650	9.41	9.13	3.8	3.75	-1.3082	-1.28372	0.00868047	0.00404431	0.0391603	0.0409033	down	PREDICTED: cellulose synthase A catalytic subunit 4 [UDP-forming]-like isoform X2 [Glycine max]	-	-	-	-	GO:0031224//intrinsic component of membrane;GO:0016020//membrane;GO:0044425//membrane part	GO:0016740//transferase activity;GO:0016758//transferase activity, transferring hexosyl groups;GO:0016757//transferase activity, transferring glycosyl groups;GO:0046527//glucosyltransferase activity;GO:0016759//cellulose synthase activity;GO:0003824//catalytic activity	GO:0030243//cellulose metabolic process;GO:0043170//macromolecule metabolic process;GO:0051273//beta-glucan metabolic process;GO:0045229//external encapsulating structure organization;GO:0044264//cellular polysaccharide metabolic process;GO:0009987//cellular process;GO:0005975//carbohydrate metabolic process;GO:0071840//cellular component organization or biogenesis;GO:0006073//cellular glucan met…
Vradi07g08660	5.56	5.83	2.74	1.94	-1.02091	-1.58744	0.0106018	3.29e-06	0.045721	0.000112664	down	Cellulose synthase-like protein G2 [Glycine soja]	-	-	-	-	-	GO:0003824//catalytic activity;GO:0016740//transferase activity;GO:0016757//transferase activity, transferring glycosyl groups	GO:0009987//cellular process
Vradi07g09240	6.04	0.001	12.25	12.93	1.02016	13.6584	3.57e-05	1.35e-30	0.00047328	5.55e-28	up	-	-	-	-	-	-	-	-
Vradi07g09390	15.97	13.64	3.94	4.21	-2.0191	-1.69595	1.89e-10	8.95e-09	1.18e-08	5.15e-07	down	PREDICTED: cytochrome b561 domain-containing protein At4g18260-like isoform X1 [Cicer arietinum]	-	-	-	-	GO:0031224//intrinsic component of membrane;GO:0044425//membrane part;GO:0016020//membrane	-	GO:0008152//metabolic process;GO:0044710//single-organism metabolic process;GO:0044699//single-organism process
Vradi07g09700	34.58	44.67	13.69	17.43	-1.33682	-1.35773	2.12e-06	2.19e-08	4.28e-05	1.19e-06	down	LysM domain-containing GPI-anchored protein 2 [Glycine soja]	-	-	-	-	-	-	-
Vradi07g09840	1.88	2.46	3.81	7.59	1.01906	1.62544	0.00269915	6.53e-07	0.015822	2.66e-05	up	PQ-loop protein/transmembrane family protein [Medicago truncatula]	-	-	-	-	-	-	-
Vradi07g09880	2.72	5.8	6.37	11.94	1.22769	1.04168	5.95e-05	0.000194082	0.000725974	0.00376343	up	BEL1-like homeodomain protein 2 [Glycine soja]	-	-	-	-	-	-	-
Vradi07g10550	37.16	33.83	2.28	2.04	-4.02664	-4.05166	3.62e-06	2.75e-06	6.81e-05	9.68e-05	down	cysteine proteinase precursor [Phaseolus vulgaris]	-	-	-	-	GO:0016020//membrane;GO:0031224//intrinsic component of membrane;GO:0044425//membrane part	GO:0016787//hydrolase activity;GO:0008233//peptidase activity;GO:0070011//peptidase activity, acting on L-amino acid peptides;GO:0003824//catalytic activity	-
Vradi07g12140	1.31	2.3	7.95	8.46	2.60139	1.87902	8.96e-15	2.51e-09	1.12e-12	1.62e-07	up	PREDICTED: expansin-like B1-like [Glycine max]	-	-	-	-	-	-	GO:0000003//reproduction
Vradi07g12830	21.64	14.64	6.62	3.93	-1.7088	-1.89731	1.82e-07	1.75e-08	5.15e-06	9.63e-07	down	Cu/Zn-superoxide dismutase copper chaperone [Glycine max]	-	-	-	-	-	-	-
Vradi07g13940	16.85	13.55	6.53	2.54	-1.36759	-2.41539	7.62e-05	1.05e-11	0.000890937	9.75e-10	down	GMP synthase [Medicago truncatula]	-	-	-	-	-	GO:0003824//catalytic activity	-
Vradi07g15050	1375.39	1245.02	235.54	239.52	-2.5458	-2.37795	4.7e-22	1.64e-20	1.43e-19	3.36e-18	down	PREDICTED: snakin-2 [Glycine max]	-	-	-	-	-	-	-
Vradi07g18340	9.09	8.99	2.98	2.99	-1.60897	-1.58818	3.27e-06	3.71e-07	6.23e-05	1.58e-05	down	PREDICTED: cationic amino acid transporter 1-like [Jatropha curcas]	-	-	-	-	GO:0031224//intrinsic component of membrane;GO:0044425//membrane part;GO:0016020//membrane	GO:0046943//carboxylic acid transmembrane transporter activity;GO:0022891//substrate-specific transmembrane transporter activity;GO:0022857//transmembrane transporter activity;GO:0022892//substrate-specific transporter activity;GO:0005215//transporter activity;GO:0005342//organic acid transmembrane transporter activity	-
Vradi07g19870	19.31	21	9.4	10.07	-1.03862	-1.06033	0.000310618	1.57e-05	0.00280935	0.000449628	down	potassium channel AKT1-like protein [Glycine max]	-	-	-	-	GO:0016020//membrane;GO:0031224//intrinsic component of membrane;GO:0044425//membrane part	GO:0022892//substrate-specific transporter activity;GO:0015077//monovalent inorganic cation transmembrane transporter activity;GO:0022891//substrate-specific transmembrane transporter activity;GO:0022838//substrate-specific channel activity;GO:0005261//cation channel activity;GO:0015079//potassium ion transmembrane transporter activity;GO:0022857//transmembrane transporter activity;GO:0005215//tr…	GO:0032502//developmental process;GO:0051234//establishment of localization;GO:0009628//response to abiotic stimulus;GO:0050896//response to stimulus;GO:0048589//developmental growth;GO:0055085//transmembrane transport;GO:0034220//ion transmembrane transport;GO:0006810//transport;GO:0051179//localization;GO:0098662//inorganic cation transmembrane transport;GO:0040007//growth;GO:0050789//regulatio…
Vradi07g23900	94.84	31.89	20.21	15.5	-2.23043	-1.04084	1.4e-19	1.84e-05	3.15e-17	0.000516403	down	PREDICTED: aspartic proteinase oryzasin-1-like isoform X1 [Glycine max]	-	-	-	-	-	GO:0016787//hydrolase activity;GO:0003824//catalytic activity	GO:0019538//protein metabolic process;GO:0044238//primary metabolic process;GO:0071704//organic substance metabolic process;GO:0008152//metabolic process;GO:0043170//macromolecule metabolic process
Vradi07g24150	13.97	21.18	38.8	46.07	1.47372	1.12113	5.33e-07	9e-05	1.28e-05	0.00195748	up	BnaC07g38740D [Brassica napus]	-	-	-	-	-	-	-
Vradi07g25340	36.98	38.61	95.36	89.69	1.36664	1.21597	2.34e-10	1.94e-07	1.42e-08	8.65e-06	up	PREDICTED: 60S ribosome subunit biogenesis protein NIP7 homolog [Glycine max]	-	-	-	-	GO:0043231//intracellular membrane-bounded organelle;GO:0005623//cell;GO:0043226//organelle;GO:0005622//intracellular;GO:0044424//intracellular part;GO:0005737//cytoplasm;GO:0044464//cell part;GO:0043227//membrane-bounded organelle;GO:0044444//cytoplasmic part;GO:0043229//intracellular organelle	-	GO:0044085//cellular component biogenesis;GO:0042254//ribosome biogenesis;GO:0071840//cellular component organization or biogenesis;GO:0022613//ribonucleoprotein complex biogenesis
Vradi07g25930	6	2.28	1.56	0.59	-1.94342	-1.95025	8.68e-05	0.00429585	0.000988238	0.0426784	down	PREDICTED: transmembrane protein 45B-like [Glycine max]	-	-	-	-	GO:0044425//membrane part;GO:0016020//membrane;GO:0031224//intrinsic component of membrane	-	-
Vradi07g26090	57.13	44.24	24.91	19.96	-1.19752	-1.14824	0.00306514	0.00350849	0.0174918	0.0365768	down	Odontogenic ameloblast-associated [Gossypium arboreum]	-	-	-	-	-	-	-
Vradi07g27830	1.94	2.52	5.63	5.7	1.53708	1.17754	0.00011673	0.00404431	0.00125573	0.0409033	up	core-2/I-branching enzyme [Medicago truncatula]	-	-	-	-	-	-	-
Vradi07g27910	7.14	9.2	2.45	1	-1.54314	-3.20163	0.00432459	7.9e-09	0.0228691	4.58e-07	down	cadmium resistance protein 2 [Nicotiana tabacum]	-	-	-	-	-	-	-
Vradi07g28370	12.35	11.15	4.8	2.92	-1.3634	-1.933	9.33e-05	5.28e-09	0.00104762	3.18e-07	down	PREDICTED: probable protein ABIL5-like [Glycine max]	-	-	-	-	-	-	-
Vradi07g28660	10.36	7.1	4.63	2.82	-1.16194	-1.33212	0.00319124	0.000576244	0.0180378	0.00913045	down	senescence/dehydration-associated-like protein [Medicago truncatula]	-	-	-	-	-	-	-
Vradi07g29410	33.46	27.89	72.63	108.28	1.11813	1.95695	3.56e-08	6.26e-17	1.25e-06	9.81e-15	up	PREDICTED: glutaredoxin domain-containing cysteine-rich protein 1 [Jatropha curcas]	-	-	-	-	-	GO:0015036//disulfide oxidoreductase activity;GO:0016491//oxidoreductase activity;GO:0003824//catalytic activity;GO:0016667//oxidoreductase activity, acting on a sulfur group of donors	GO:0071840//cellular component organization or biogenesis;GO:0009657//plastid organization;GO:0044710//single-organism metabolic process;GO:0044085//cellular component biogenesis;GO:0044763//single-organism cellular process;GO:0044699//single-organism process;GO:0019725//cellular homeostasis;GO:0065008//regulation of biological quality;GO:0016043//cellular component organization;GO:0009987//cellu…
Vradi07g31310	15.16	12.01	5.17	5.58	-1.55203	-1.1059	1.5e-08	1.27e-05	5.95e-07	0.000371809	down	PREDICTED: probable LRR receptor-like serine/threonine-protein kinase At5g63710-like [Glycine max]	-	-	-	-	GO:0031224//intrinsic component of membrane;GO:0044425//membrane part;GO:0016020//membrane	GO:0097367//carbohydrate derivative binding;GO:0016740//transferase activity;GO:0016772//transferase activity, transferring phosphorus-containing groups;GO:0003824//catalytic activity;GO:0001883//purine nucleoside binding;GO:0097159//organic cyclic compound binding;GO:0004672//protein kinase activity;GO:0016301//kinase activity;GO:0032549//ribonucleoside binding;GO:1901363//heterocyclic compound …	GO:0036211//protein modification process;GO:0006464//cellular protein modification process;GO:0044260//cellular macromolecule metabolic process;GO:0044238//primary metabolic process;GO:0008152//metabolic process;GO:0019538//protein metabolic process;GO:0043412//macromolecule modification;GO:0044267//cellular protein metabolic process;GO:0006793//phosphorus metabolic process;GO:0006796//phosphate-…
Vradi08g00840	112.16	81.71	330.45	253.84	1.55887	1.63533	4.73e-14	1.52e-12	5.23e-12	1.59e-10	up	Protein PROTON GRADIENT REGULATION [Medicago truncatula]	-	-	-	-	GO:0043226//organelle;GO:0044435//plastid part;GO:0044444//cytoplasmic part;GO:0044434//chloroplast part;GO:0031984//organelle subcompartment;GO:0031976//plastid thylakoid;GO:0043227//membrane-bounded organelle;GO:0043231//intracellular membrane-bounded organelle;GO:0005622//intracellular;GO:0005737//cytoplasm;GO:0009536//plastid;GO:0009507//chloroplast;GO:0009534//chloroplast thylakoid;GO:004446…	-	GO:0044710//single-organism metabolic process;GO:0022900//electron transport chain;GO:0008152//metabolic process;GO:0044763//single-organism cellular process;GO:0009628//response to abiotic stimulus;GO:0055114//oxidation-reduction process;GO:0009767//photosynthetic electron transport chain;GO:0044699//single-organism process;GO:0006950//response to stress;GO:0006091//generation of precursor metab…
Vradi08g05810	8.37	3.92	23.97	24.95	1.51793	2.67011	8.55e-05	6.35e-08	0.000976774	3.11e-06	up	BnaA04g05270D [Brassica napus]	-	-	-	-	-	-	-
Vradi08g06960	97.4	88.85	37.77	10.95	-1.36668	-3.02044	0.00251957	4.47e-10	0.0149959	3.22e-08	down	chloroplast ferritin precursor [Vigna angularis]	-	-	-	-	GO:0043229//intracellular organelle;GO:0009536//plastid;GO:0005623//cell;GO:0005622//intracellular;GO:0044444//cytoplasmic part;GO:0044464//cell part;GO:0043231//intracellular membrane-bounded organelle;GO:0043227//membrane-bounded organelle;GO:0043226//organelle;GO:0005737//cytoplasm;GO:0044424//intracellular part	GO:0016724//oxidoreductase activity, oxidizing metal ions, oxygen as acceptor;GO:0003824//catalytic activity;GO:0016722//oxidoreductase activity, oxidizing metal ions;GO:0043169//cation binding;GO:0005488//binding;GO:0046914//transition metal ion binding;GO:0046872//metal ion binding;GO:0043167//ion binding;GO:0016491//oxidoreductase activity;GO:0005506//iron ion binding	GO:0006875//cellular metal ion homeostasis;GO:0051234//establishment of localization;GO:0044763//single-organism cellular process;GO:0065008//regulation of biological quality;GO:0055065//metal ion homeostasis;GO:0048878//chemical homeostasis;GO:0044699//single-organism process;GO:0006810//transport;GO:0046916//cellular transition metal ion homeostasis;GO:0009987//cellular process;GO:0065007//biol…
Vradi08g07100	7.32	8.03	1.62	2.38	-2.17585	-1.75444	4.74e-12	1.74e-10	4e-10	1.32e-08	down	White-brown-complex ABC transporter family [Medicago truncatula]	-	-	-	-	GO:0031224//intrinsic component of membrane;GO:0016020//membrane;GO:0044425//membrane part	GO:0016462//pyrophosphatase activity;GO:0001883//purine nucleoside binding;GO:0032549//ribonucleoside binding;GO:0017111//nucleoside-triphosphatase activity;GO:0016817//hydrolase activity, acting on acid anhydrides;GO:0032550//purine ribonucleoside binding;GO:0097159//organic cyclic compound binding;GO:0036094//small molecule binding;GO:0016787//hydrolase activity;GO:1901363//heterocyclic compoun…	-
Vradi08g07260	1.17	0.001	24.99	27.19	4.41677	14.7308	2.36e-23	1.36e-29	8.26e-21	5.26e-27	up	-	-	-	-	-	-	-	-
Vradi08g07770	1.12	0.001	6.86	9.8	2.61471	13.2586	1.8e-16	5.5e-41	2.72e-14	4.52e-38	up	Ulp1 protease family C-terminal catalytic domain containing protein [Medicago truncatula]	-	-	-	-	-	-	-
Vradi08g09230	8.65	7.43	3.02	1.44	-1.51815	-2.36729	1.38e-06	3.95e-14	2.94e-05	4.85e-12	down	PREDICTED: sulfate transporter 3.1-like [Glycine max]	-	-	-	-	GO:0044424//intracellular part;GO:0043229//intracellular organelle;GO:0044425//membrane part;GO:0043231//intracellular membrane-bounded organelle;GO:0044444//cytoplasmic part;GO:0005622//intracellular;GO:0043227//membrane-bounded organelle;GO:0031224//intrinsic component of membrane;GO:0009536//plastid;GO:0005623//cell;GO:0016020//membrane;GO:0043226//organelle;GO:0044464//cell part;GO:0005737//c…	GO:0015075//ion transmembrane transporter activity;GO:0022891//substrate-specific transmembrane transporter activity;GO:0022892//substrate-specific transporter activity;GO:0022804//active transmembrane transporter activity;GO:0015103//inorganic anion transmembrane transporter activity;GO:0005215//transporter activity;GO:0015291//secondary active transmembrane transporter activity;GO:0008509//anio…	GO:0044763//single-organism cellular process;GO:0044765//single-organism transport;GO:0006820//anion transport;GO:0044699//single-organism process;GO:0051234//establishment of localization;GO:0006810//transport;GO:0072348//sulfur compound transport;GO:0015698//inorganic anion transport;GO:0009987//cellular process;GO:0051179//localization;GO:0008272//sulfate transport;GO:0006811//ion transport;GO…
Vradi08g09570	0.22	0.9	1.18	2.64	2.42321	1.55254	0.00394482	0.00216503	0.021315	0.0253737	up	PREDICTED: basic 7S globulin [Glycine max]	-	-	-	-	-	-	GO:0019538//protein metabolic process;GO:0071704//organic substance metabolic process;GO:0043170//macromolecule metabolic process;GO:0044238//primary metabolic process;GO:0008152//metabolic process
Vradi08g10310	0.72	0.54	4	4.74	2.47393	3.13386	0.0024261	0.000556462	0.0145614	0.00887759	up	RecName: Full=Indole-3-acetic acid-induced protein ARG2 [Vigna radiata var. radiata]	-	-	-	-	-	-	GO:0050896//response to stimulus
Vradi08g10710	128.24	113.48	50.99	44.76	-1.33056	-1.34216	1.15e-07	2.92e-09	3.45e-06	1.85e-07	down	Universal stress protein A-like protein [Glycine soja]	-	-	-	-	-	GO:0003824//catalytic activity	GO:0050896//response to stimulus
Vradi08g10770	118.86	94.87	18.53	15.94	-2.68133	-2.5733	9.37e-14	1.1e-12	9.9e-12	1.17e-10	down	PREDICTED: calvin cycle protein CP12-2, chloroplastic [Glycine max]	-	-	-	-	-	-	-
Vradi08g11000	5.06	7.52	16.96	65.26	1.74493	3.11739	0.00124544	2.16e-13	0.00854723	2.48e-11	up	PREDICTED: protein NIM1-INTERACTING 1-like [Cicer arietinum]	-	-	-	-	-	-	-
Vradi08g11730	50.51	57.03	108.96	121.97	1.10916	1.09673	2.15e-05	3.55e-05	0.000313548	0.000901296	up	40S ribosomal protein S23-1 [Theobroma cacao]	-	-	-	-	-	-	-
Vradi08g14050	9.61	6.85	2.45	2.05	-1.97175	-1.74048	1.92e-09	4.9e-08	9.36e-08	2.46e-06	down	PREDICTED: metal-nicotianamine transporter YSL1-like [Glycine max]	-	-	-	-	GO:0031224//intrinsic component of membrane;GO:0044425//membrane part;GO:0016020//membrane	-	GO:0009987//cellular process;GO:0044767//single-organism developmental process;GO:0044707//single-multicellular organism process;GO:0032501//multicellular organismal process;GO:0048856//anatomical structure development;GO:0044699//single-organism process;GO:0044763//single-organism cellular process;GO:0032502//developmental process;GO:0000003//reproduction;GO:0007275//multicellular organism devel…
Vradi08g15050	0.79	1.63	35.69	12.58	5.49752	2.94819	3.72e-70	1.17e-23	3.97e-66	2.96e-21	up	Sieve element-occluding protein [Medicago truncatula]	-	-	-	-	-	-	-
Vradi08g15100	3.75	3.87	8.16	8.34	1.12168	1.10771	4.65e-05	0.000295902	0.000588412	0.00533524	up	PREDICTED: early nodulin-75-like [Cicer arietinum]	-	-	-	-	-	-	-
Vradi08g17600	6.35	4.77	2.67	1.94	-1.24992	-1.29793	0.00326668	0.00183787	0.0184003	0.0224551	down	PREDICTED: magnesium transporter MRS2-2-like isoform X1 [Glycine max]	-	-	-	-	GO:0016020//membrane;GO:0031224//intrinsic component of membrane;GO:0044425//membrane part	GO:0005215//transporter activity;GO:0008324//cation transmembrane transporter activity;GO:0022857//transmembrane transporter activity;GO:0022891//substrate-specific transmembrane transporter activity;GO:0022892//substrate-specific transporter activity;GO:0015075//ion transmembrane transporter activity;GO:0022890//inorganic cation transmembrane transporter activity	GO:0051179//localization;GO:0051234//establishment of localization;GO:0044699//single-organism process;GO:0006812//cation transport;GO:0044763//single-organism cellular process;GO:0006811//ion transport;GO:0006810//transport;GO:0009987//cellular process
Vradi08g18480	4.58	4.24	2.01	1.58	-1.18815	-1.42414	0.00782065	0.00062469	0.03609	0.00971183	down	PREDICTED: transcription factor ASG4 isoform X2 [Glycine max]	-	-	-	-	-	-	GO:0016070//RNA metabolic process;GO:0009059//macromolecule biosynthetic process;GO:0034641//cellular nitrogen compound metabolic process;GO:1901576//organic substance biosynthetic process;GO:0032774//RNA biosynthetic process;GO:0006139//nucleobase-containing compound metabolic process;GO:0090304//nucleic acid metabolic process;GO:0034654//nucleobase-containing compound biosynthetic process;GO:00…
Vradi08g18950	99.81	97.05	261.6	219.68	1.39011	1.1786	1.04e-13	4.84e-09	1.08e-11	2.94e-07	up	steroid binding protein [Phaseolus vulgaris]	-	-	-	-	GO:0043226//organelle;GO:0044464//cell part;GO:0016020//membrane;GO:0005623//cell;GO:0043229//intracellular organelle;GO:0005622//intracellular;GO:0044424//intracellular part;GO:0044444//cytoplasmic part;GO:0005737//cytoplasm;GO:0043227//membrane-bounded organelle;GO:0043231//intracellular membrane-bounded organelle	-	-
Vradi08g19500	73.45	44.2	179.58	104.63	1.28979	1.24318	2.78e-12	1.4e-09	2.48e-10	9.37e-08	up	Perakine reductase [Glycine soja]	-	-	-	-	-	-	-
Vradi08g19890	22.99	20.3	5.42	6.27	-2.08464	-1.69494	1.15e-06	2.93e-05	2.51e-05	0.000765861	down	At4g33800-like protein [Brassica napus]	-	-	-	-	-	-	-
Vradi08g20300	1.98	4.87	9.79	18.67	2.30581	1.93873	1.05e-08	1.35e-09	4.31e-07	9.05e-08	up	BnaC03g45630D [Brassica napus]	-	-	-	-	-	-	-
Vradi08g20320	4.42	3.02	0.17	0.001	-4.70044	-11.5603	2.75e-06	2.86e-05	5.39e-05	0.000754464	down	NtPRp27 [Nicotiana tabacum]	-	-	-	-	-	-	-
Vradi08g20370	95.88	79.19	220.79	196.28	1.20337	1.30952	5.33e-11	1.71e-10	3.76e-09	1.31e-08	up	PREDICTED: probable carbohydrate esterase At4g34215-like [Glycine max]	-	-	-	-	-	-	-
Vradi08g20400	0.56	0.001	18.86	18.08	5.07376	14.1421	6.02e-22	2.29e-22	1.81e-19	5.4e-20	up	SPX domain-containing protein 3 [Phaseolus vulgaris]	-	-	-	-	-	-	-
Vradi08g20560	19.62	12.43	3.45	4.62	-2.50766	-1.42786	5.84e-18	1.88e-07	1.06e-15	8.44e-06	down	PREDICTED: bilirubin oxidase-like isoform X1 [Glycine max]	-	-	-	-	-	GO:0003824//catalytic activity	GO:0044699//single-organism process;GO:0008152//metabolic process;GO:0044710//single-organism metabolic process
Vradi08g21370	21.06	24.3	3.25	4.02	-2.69599	-2.59569	1.55e-14	8.48e-17	1.85e-12	1.32e-14	down	zinc finger protein CONSTANS-LIKE 16-like [Glycine max]	-	-	-	-	-	GO:0046914//transition metal ion binding;GO:0046872//metal ion binding;GO:0043167//ion binding;GO:0005488//binding;GO:0043169//cation binding	-
Vradi08g21810	2.2	2.74	0.46	0.2	-2.2578	-3.7761	0.000287197	2.73e-09	0.00263414	1.74e-07	down	PREDICTED: pentatricopeptide repeat-containing protein At2g35130-like isoform X2 [Glycine max]	-	-	-	-	GO:0044425//membrane part;GO:0016020//membrane;GO:0031224//intrinsic component of membrane	-	-
Vradi08g22520	4.09	3.63	10.63	9.14	1.37797	1.33222	4.94e-05	0.000693457	0.000621296	0.0104459	up	PREDICTED: CASP-like protein RCOM_0464280-like [Glycine max]	-	-	-	-	GO:0016020//membrane;GO:0044425//membrane part;GO:0031224//intrinsic component of membrane	-	-
Vradi0905s00010	3.47	0.001	14.52	21.95	2.06503	14.4219	3.95e-12	1.54e-40	3.42e-10	1.17e-37	up	-	-	-	-	-	-	-	-
Vradi09g00020	12.42	9.63	6.14	3.73	-1.01635	-1.36836	0.000893365	6.7e-07	0.00650976	2.72e-05	down	F-box/LRR-repeat protein 14 [Glycine soja]	-	-	-	-	-	-	-
Vradi09g00290	6.32	6.76	2.35	1.28	-1.42726	-2.40088	0.00249928	1.17e-07	0.0149271	5.48e-06	down	PREDICTED: probable N-acetyltransferase HLS1-like [Glycine max]	-	-	-	-	-	GO:0003824//catalytic activity;GO:0016740//transferase activity	-
Vradi09g00590	10.76	8.31	38.71	30.78	1.84703	1.88907	1.4e-16	2.73e-14	2.22e-14	3.38e-12	up	PREDICTED: uncharacterized hydrolase YNR064C-like [Glycine max]	-	-	-	-	-	GO:0003824//catalytic activity	-
Vradi09g01130	3.68	2.84	0.65	1.17	-2.50119	-1.27938	5.67e-09	0.000644633	2.51e-07	0.00990759	down	PREDICTED: heat shock 70 kDa protein 15-like isoform X1 [Glycine max]	-	-	-	-	-	GO:0032550//purine ribonucleoside binding;GO:0097367//carbohydrate derivative binding;GO:0097159//organic cyclic compound binding;GO:0032549//ribonucleoside binding;GO:1901363//heterocyclic compound binding;GO:0005488//binding;GO:0036094//small molecule binding;GO:0001882//nucleoside binding;GO:0001883//purine nucleoside binding	-
Vradi09g02470	26.26	25.67	12.68	11.84	-1.05031	-1.11641	0.00054101	1.83e-05	0.00440045	0.000513289	down	AP2-like ethylene-responsive transcription factor AIL1 [Glycine soja]	-	-	-	-	-	-	-
Vradi09g02490	75.63	87.37	36.61	25.46	-1.04672	-1.77891	0.000142077	4.88e-14	0.00147416	5.89e-12	down	Germin-like protein [Medicago truncatula]	-	-	-	-	-	GO:0043167//ion binding;GO:0046872//metal ion binding;GO:0043169//cation binding;GO:0005488//binding	-
Vradi09g03030	67.24	46.78	31.6	19.99	-1.0894	-1.22661	8.07e-05	7.05e-07	0.000933814	2.84e-05	down	phi-1-like phosphate-induced protein [Phaseolus vulgaris]	-	-	-	-	-	-	-
Vradi09g03490	0.64	0.24	5.04	3.49	2.97728	3.86212	7.68e-05	0.000142819	0.000894679	0.00292355	up	subtilisin-type protease precursor [Glycine max]	-	-	-	-	-	GO:0016787//hydrolase activity;GO:0003824//catalytic activity;GO:0008233//peptidase activity	-
Vradi09g03930	6.35	3.75	13.36	12.14	1.07309	1.69481	0.000127166	1.39e-06	0.00134428	5.22e-05	up	Nuclear transport factor 2 family protein [Theobroma cacao]	-	-	-	-	-	-	-
Vradi09g03970	9.06	8.2	0.001	0.001	-13.1453	-13.0014	1.03e-31	5.82e-32	7.6e-29	2.53e-29	down	DUF674 family protein [Medicago truncatula]	-	-	-	-	-	-	-
Vradi09g04000	11.47	9.23	0.93	2.42	-3.62449	-1.93132	1.23e-31	2.35e-13	8.74e-29	2.68e-11	down	PREDICTED: LOW QUALITY PROTEIN: probable disease resistance protein At4g27220 [Cicer arietinum]	-	-	-	-	-	-	-
Vradi09g04020	10.79	8.89	0.12	0.5	-6.49052	-4.15218	5.38e-31	6.09e-23	3.38e-28	1.49e-20	down	DUF674 family protein [Medicago truncatula]	-	-	-	-	-	-	-
Vradi09g04030	2.03	1.31	0.001	0.26	-10.9873	-2.33298	8.24e-11	0.000488104	5.57e-09	0.00795967	down	PREDICTED: LOW QUALITY PROTEIN: probable disease resistance protein At4g27220 [Cicer arietinum]	-	-	-	-	-	GO:0032550//purine ribonucleoside binding;GO:0097159//organic cyclic compound binding;GO:0001883//purine nucleoside binding;GO:1901363//heterocyclic compound binding;GO:0036094//small molecule binding;GO:0097367//carbohydrate derivative binding;GO:0001882//nucleoside binding;GO:0032549//ribonucleoside binding;GO:0005488//binding	-
Vradi09g04810	8.43	8.74	2.41	3.76	-1.8065	-1.2169	4.79e-10	2.08e-06	2.73e-08	7.51e-05	down	PREDICTED: K(+) efflux antiporter 2, chloroplastic-like isoform X1 [Glycine max]	-	-	-	-	GO:0044425//membrane part;GO:0016020//membrane;GO:0031224//intrinsic component of membrane	GO:0015077//monovalent inorganic cation transmembrane transporter activity;GO:0015078//hydrogen ion transmembrane transporter activity;GO:0022857//transmembrane transporter activity;GO:0015075//ion transmembrane transporter activity;GO:0005215//transporter activity;GO:0022892//substrate-specific transporter activity;GO:0022890//inorganic cation transmembrane transporter activity;GO:0008324//catio…	GO:0006818//hydrogen transport;GO:0044765//single-organism transport;GO:1902578//single-organism localization;GO:0051234//establishment of localization;GO:0006810//transport;GO:0030001//metal ion transport;GO:0009987//cellular process;GO:0006812//cation transport;GO:0015992//proton transport;GO:0044763//single-organism cellular process;GO:0006811//ion transport;GO:0044699//single-organism process…
Vradi09g06890	14.02	13.62	6.54	6.52	-1.10012	-1.06278	0.000221129	4.31e-05	0.00212019	0.00107384	down	F21O3.2 protein [Theobroma cacao]	-	-	-	-	-	-	-
Vradi09g07330	10.12	8.59	1.99	1.78	-2.34637	-2.27078	2.68e-16	1.14e-16	3.95e-14	1.74e-14	down	Rpp4C1 [Phaseolus vulgaris]	-	-	-	-	-	-	-
Vradi09g07450	11.57	7.36	3.6	3.32	-1.68432	-1.14852	4.49e-08	0.000143472	1.53e-06	0.00293128	down	PREDICTED: laccase-4-like [Glycine max]	-	-	-	-	GO:0005576//extracellular region	GO:0005488//binding;GO:0016682//oxidoreductase activity, acting on diphenols and related substances as donors, oxygen as acceptor;GO:0016679//oxidoreductase activity, acting on diphenols and related substances as donors;GO:0016491//oxidoreductase activity;GO:0043169//cation binding;GO:0043167//ion binding;GO:0003824//catalytic activity	GO:0009698//phenylpropanoid metabolic process;GO:0044237//cellular metabolic process;GO:0009808//lignin metabolic process;GO:0019748//secondary metabolic process;GO:0008152//metabolic process;GO:0044763//single-organism cellular process;GO:1901360//organic cyclic compound metabolic process;GO:0009987//cellular process;GO:0044699//single-organism process;GO:0071704//organic substance metabolic pro…
Vradi09g07720	23.03	16.2	8.02	7.4	-1.52184	-1.1304	6.14e-07	8.66e-05	1.44e-05	0.00190269	down	PREDICTED: gibberellin 20 oxidase 1-like [Glycine max]	-	-	-	-	-	-	-
Vradi09g07950	8.68	8.5	3.68	3.94	-1.23799	-1.10927	4.32e-05	3.06e-05	0.000555213	0.000794396	down	PREDICTED: probable LRR receptor-like serine/threonine-protein kinase At5g48740-like isoform X1 [Glycine max]	-	-	-	-	GO:0016020//membrane;GO:0031224//intrinsic component of membrane;GO:0044425//membrane part	GO:0016773//phosphotransferase activity, alcohol group as acceptor;GO:0004672//protein kinase activity;GO:0097159//organic cyclic compound binding;GO:0016772//transferase activity, transferring phosphorus-containing groups;GO:0001882//nucleoside binding;GO:0005488//binding;GO:0003824//catalytic activity;GO:0036094//small molecule binding;GO:1901363//heterocyclic compound binding;GO:0016740//trans…	GO:0071704//organic substance metabolic process;GO:0043170//macromolecule metabolic process;GO:0044267//cellular protein metabolic process;GO:0006464//cellular protein modification process;GO:0006796//phosphate-containing compound metabolic process;GO:0008152//metabolic process;GO:0044260//cellular macromolecule metabolic process;GO:0019538//protein metabolic process;GO:0036211//protein modificat…
Vradi09g09110	5.96	6.31	2.54	2.47	-1.23048	-1.35313	0.00556546	0.000320834	0.0277272	0.00571711	down	PREDICTED: uncharacterized LOC100306594 [Glycine max]	-	-	-	-	GO:0044425//membrane part;GO:0031224//intrinsic component of membrane;GO:0016020//membrane	-	-
Vradi09g09160	1.43	0.001	4.66	5.55	1.70431	12.4383	0.00041851	1.64e-11	0.00358581	1.45e-09	up	PREDICTED: pleiotropic drug resistance protein 2-like isoform X3 [Prunus mume]	-	-	-	-	-	-	-
Vradi09g09220	3.2	1.93	6.75	10.15	1.07682	2.39481	0.0023906	2.67e-08	0.0144785	1.42e-06	up	-	-	-	-	-	-	-	-
Vradi09g09300	1.02	1.35	5.62	9.82	2.462	2.86276	4.34e-12	3.66e-17	3.74e-10	5.82e-15	up	Ulp1 protease family C-terminal catalytic domain containing protein [Medicago truncatula]	-	-	-	-	-	-	-
Vradi09g09750	10.49	7.14	4.6	1.8	-1.18931	-1.98793	0.00124546	2.97e-07	0.00854723	1.29e-05	down	Vacuolar cation/proton exchanger 3 [Glycine soja]	-	-	-	-	GO:0016020//membrane;GO:0031224//intrinsic component of membrane;GO:0044425//membrane part	GO:0015085//calcium ion transmembrane transporter activity;GO:0022892//substrate-specific transporter activity;GO:0022891//substrate-specific transmembrane transporter activity;GO:0022857//transmembrane transporter activity;GO:0015368//calcium:cation antiporter activity;GO:0015491//cation:cation antiporter activity;GO:0015297//antiporter activity;GO:0005215//transporter activity;GO:0046873//metal…	GO:0006812//cation transport;GO:0006811//ion transport;GO:0030001//metal ion transport;GO:0006810//transport;GO:0006816//calcium ion transport;GO:0070838//divalent metal ion transport;GO:0051234//establishment of localization;GO:0044699//single-organism process;GO:0072511//divalent inorganic cation transport;GO:0044763//single-organism cellular process;GO:0051179//localization;GO:0009987//cellula…
Vradi1019s00010	1.91	2.1	9.23	9.19	2.27276	2.12968	4.59e-12	5.3e-10	3.91e-10	3.74e-08	up	-	-	-	-	-	-	-	-
Vradi1058s00010	17.32	13.72	46.44	60.16	1.42293	2.13252	3.74e-08	2.41e-13	1.31e-06	2.74e-11	up	PREDICTED: myb-related protein Zm38-like [Glycine max]	-	-	-	-	-	-	-
Vradi10g00220	4.82	2.42	15.08	19.1	1.64553	2.98049	4.73e-09	7.15e-18	2.14e-07	1.2e-15	up	-	-	-	-	-	-	-	-
Vradi10g00750	7.22	8.35	24.05	24.37	1.73597	1.54526	1.47e-16	3.87e-12	2.3e-14	3.9e-10	up	PREDICTED: metal-nicotianamine transporter YSL3-like isoform X2 [Glycine max]	-	-	-	-	GO:0016020//membrane;GO:0031224//intrinsic component of membrane;GO:0044425//membrane part	-	GO:0044699//single-organism process;GO:0009987//cellular process;GO:0044763//single-organism cellular process
Vradi10g01740	86.39	87.24	179.56	234.52	1.05553	1.42665	3.25e-09	2.3e-12	1.5e-07	2.37e-10	up	PREDICTED: UDP-glycosyltransferase 85A5-like [Glycine max]	-	-	-	-	-	GO:0016757//transferase activity, transferring glycosyl groups;GO:0016740//transferase activity;GO:0003824//catalytic activity	-
Vradi10g02200	0.88	1.45	3.37	3.98	1.93717	1.45672	0.00016937	0.00277966	0.00170112	0.0308001	up	PREDICTED: indole-3-acetate O-methyltransferase 1-like [Glycine max]	-	-	-	-	-	GO:0003824//catalytic activity	GO:0008152//metabolic process
Vradi10g02420	7.67	7.84	2.12	3.07	-1.85516	-1.35261	5.28e-06	0.000135962	9.45e-05	0.00280471	down	PREDICTED: pirin-like protein-like [Glycine max]	-	-	-	-	-	-	-
Vradi10g03280	775.92	721.51	53.32	42.24	-3.86316	-4.09434	1.13e-49	4.3e-57	3.02e-46	7.64e-54	down	Maternal effect embryo arrest 59 [Theobroma cacao]	-	-	-	-	-	-	-
Vradi10g03490	9.67	5.63	1.66	1.58	-2.54233	-1.83321	6.7e-13	3.1e-07	6.44e-11	1.34e-05	down	PREDICTED: laccase-4-like [Glycine max]	-	-	-	-	GO:0005576//extracellular region	GO:0005488//binding;GO:0016491//oxidoreductase activity;GO:0043169//cation binding;GO:0016682//oxidoreductase activity, acting on diphenols and related substances as donors, oxygen as acceptor;GO:0003824//catalytic activity;GO:0043167//ion binding;GO:0016679//oxidoreductase activity, acting on diphenols and related substances as donors	GO:0044763//single-organism cellular process;GO:1901360//organic cyclic compound metabolic process;GO:0008152//metabolic process;GO:0071704//organic substance metabolic process;GO:0019748//secondary metabolic process;GO:0009987//cellular process;GO:0044710//single-organism metabolic process;GO:0044237//cellular metabolic process;GO:0009698//phenylpropanoid metabolic process;GO:0009808//lignin met…
Vradi10g03610	27.49	10.01	6.5	3.57	-2.0804	-1.48745	6.73e-13	2.68e-06	6.44e-11	9.47e-05	down	PREDICTED: vacuolar cation/proton exchanger 3-like [Glycine max]	-	-	-	-	GO:0016020//membrane;GO:0031224//intrinsic component of membrane;GO:0044425//membrane part	GO:0046873//metal ion transmembrane transporter activity;GO:0022890//inorganic cation transmembrane transporter activity;GO:0022804//active transmembrane transporter activity;GO:0008324//cation transmembrane transporter activity;GO:0022892//substrate-specific transporter activity;GO:0015368//calcium:cation antiporter activity;GO:0015297//antiporter activity;GO:0022891//substrate-specific transmem…	GO:0051179//localization;GO:0072511//divalent inorganic cation transport;GO:0030001//metal ion transport;GO:0006811//ion transport;GO:0006812//cation transport;GO:0044763//single-organism cellular process;GO:0009987//cellular process;GO:0070838//divalent metal ion transport;GO:0006816//calcium ion transport;GO:0006810//transport;GO:0051234//establishment of localization;GO:0044699//single-organis…
Vradi10g04000	12.38	11.74	31.55	33.42	1.34963	1.50928	2.25e-11	1.14e-11	1.71e-09	1.05e-09	up	PREDICTED: root phototropism protein 2-like [Glycine max]	-	-	-	-	-	-	GO:0044699//single-organism process;GO:0007154//cell communication;GO:0050896//response to stimulus;GO:0044763//single-organism cellular process;GO:0009987//cellular process;GO:0009606//tropism;GO:0009605//response to external stimulus
Vradi10g04390	58.81	23.06	21.93	3.41	-1.42316	-2.75755	0.00690226	0.000556462	0.0327076	0.00887759	down	PREDICTED: uncharacterized serine-rich protein C215.13-like [Nelumbo nucifera]	-	-	-	-	-	-	-
Vradi10g04420	7.01	6.9	14.42	21.08	1.04058	1.61121	7.08e-07	1.31e-11	1.64e-05	1.2e-09	up	PREDICTED: probable acyl-activating enzyme 12, peroxisomal-like [Glycine max]	-	-	-	-	-	GO:0003824//catalytic activity	-
Vradi10g04430	1.09	0.83	2.74	3.9	1.32985	2.23229	0.00318237	8.35e-06	0.0180163	0.000255935	up	PREDICTED: F-box protein At5g07610-like [Nicotiana tomentosiformis]	-	-	-	-	-	-	-
Vradi10g07860	8.21	5.39	0.001	0.45	-13.0032	-3.58229	1.48e-18	1.49e-09	3.03e-16	9.95e-08	down	chaperonin-like RbcX protein [Medicago truncatula]	-	-	-	-	-	GO:0005515//protein binding;GO:0005488//binding	GO:0006457//protein folding;GO:0009987//cellular process
Vradi10g09440	86.03	74.08	32.43	32.68	-1.40751	-1.18068	1.41e-08	1.52e-07	5.59e-07	6.88e-06	down	PREDICTED: uncharacterized membrane protein C24H6.13-like [Glycine max]	-	-	-	-	GO:0005911//cell-cell junction;GO:0005773//vacuole;GO:0016020//membrane;GO:0044425//membrane part;GO:0043229//intracellular organelle;GO:0030054//cell junction;GO:0009536//plastid;GO:0005623//cell;GO:0044446//intracellular organelle part;GO:0044422//organelle part;GO:0005622//intracellular;GO:0044424//intracellular part;GO:0043227//membrane-bounded organelle;GO:0043231//intracellular membrane-bou…	-	-
Vradi10g09560	0.09	0.001	5.11	2.11	5.82725	11.043	4.07e-14	2.27e-07	4.57e-12	1e-05	up	Protein SRG1 [Glycine soja]	-	-	-	-	-	-	-
Vradi10g09740	15.08	15.95	7.27	7.29	-1.05261	-1.12957	0.00024594	4.15e-06	0.00232158	0.000139544	down	PREDICTED: receptor-like kinase isoform X3 [Glycine max]	-	-	-	-	-	-	-
Vradi10g11150	0.46	0.91	2.82	2.19	2.61599	1.26699	1.93e-08	0.00366341	7.42e-07	0.0378039	up	Phosphoinositide-binding clathrin adaptor, N-terminal; Wiscott-Aldrich syndrome, C-terminal [Medicago truncatula]	-	-	-	-	-	-	-
Vradi10g11500	0.95	0.8	4.67	3.93	2.29742	2.29646	3.51e-12	4.94e-10	3.06e-10	3.53e-08	up	PREDICTED: external alternative NAD(P)H-ubiquinone oxidoreductase B2, mitochondrial-like isoform X2 [Glycine max]	-	-	-	-	-	GO:0003824//catalytic activity	GO:0044710//single-organism metabolic process;GO:0008152//metabolic process;GO:0044699//single-organism process
Vradi10g11840	5.66	8.08	12.73	27.24	1.16936	1.7533	0.00512099	3.07e-06	0.0259552	0.000106341	up	Basic form of pathogenesis-related protein 1 [Glycine soja]	-	-	-	-	-	-	-
Vradi11g00090	3.58	2.41	1.21	0.68	-1.56495	-1.82543	0.00470459	0.00401524	0.024304	0.0407252	down	leucine-rich repeat family protein [Citrus trifoliata]	-	-	-	-	-	-	-
Vradi11g00100	9.13	6.03	21.16	14.08	1.21265	1.22342	1.53e-10	1.12e-08	9.81e-09	6.38e-07	up	Gamma-tubulin complex component [Medicago truncatula]	-	-	-	-	GO:0044446//intracellular organelle part;GO:0043232//intracellular non-membrane-bounded organelle;GO:0043229//intracellular organelle;GO:0043228//non-membrane-bounded organelle;GO:0044464//cell part;GO:0044422//organelle part;GO:0043226//organelle;GO:0005623//cell;GO:0044430//cytoskeletal part;GO:0044424//intracellular part;GO:0005856//cytoskeleton;GO:0005622//intracellular;GO:0015630//microtubul…	-	-
Vradi11g01790	13.7	24.34	32.48	51.91	1.24538	1.09268	2.55e-07	4.54e-06	6.88e-06	0.000150066	up	Ethylene-responsive transcription factor CRF2 [Glycine soja]	-	-	-	-	-	-	-
Vradi11g05310	0.46	1.02	2.05	2.81	2.15592	1.462	2.34e-07	2.88e-05	6.34e-06	0.000758786	up	PREDICTED: lysosomal amino acid transporter 1-like [Glycine max]	-	-	-	-	-	-	-
Vradi11g05600	154.38	56.61	43.6	23.01	-1.82409	-1.2988	3.38e-14	1.86e-08	3.84e-12	1.01e-06	down	Membrane protein-like protein [Medicago truncatula]	-	-	-	-	GO:0031224//intrinsic component of membrane;GO:0016020//membrane;GO:0044425//membrane part	GO:0016740//transferase activity;GO:0016772//transferase activity, transferring phosphorus-containing groups;GO:0034062//RNA polymerase activity;GO:0003824//catalytic activity;GO:0016779//nucleotidyltransferase activity	GO:0009058//biosynthetic process;GO:1901576//organic substance biosynthetic process;GO:0043170//macromolecule metabolic process;GO:0008152//metabolic process;GO:0071704//organic substance metabolic process;GO:0009059//macromolecule biosynthetic process
Vradi11g06900	16.71	13.82	2.29	1.33	-2.86729	-3.37726	9.61e-10	1.57e-11	5e-08	1.4e-09	down	Vacuolar iron transporter like 4 [Glycine soja]	-	-	-	-	GO:0044425//membrane part;GO:0031224//intrinsic component of membrane;GO:0016020//membrane	-	-
Vradi11g08000	7.3	6.37	61.25	38.61	3.06874	2.59961	4.5e-36	2.54e-23	4.8e-33	6.31e-21	up	mitochondrial alternative oxidase 1 [Vigna unguiculata]	-	-	-	-	GO:0043229//intracellular organelle;GO:0005623//cell;GO:0005622//intracellular;GO:0043226//organelle;GO:0044425//membrane part;GO:0031967//organelle envelope;GO:0044422//organelle part;GO:0016020//membrane;GO:0031090//organelle membrane;GO:0044446//intracellular organelle part;GO:0019866//organelle inner membrane;GO:0044464//cell part;GO:0044424//intracellular part;GO:0043231//intracellular membr…	GO:0003824//catalytic activity;GO:0016491//oxidoreductase activity;GO:0016682//oxidoreductase activity, acting on diphenols and related substances as donors, oxygen as acceptor;GO:0043167//ion binding;GO:0005488//binding;GO:0016679//oxidoreductase activity, acting on diphenols and related substances as donors;GO:0043169//cation binding	GO:0009987//cellular process;GO:0050794//regulation of cellular process;GO:0050789//regulation of biological process;GO:0007165//signal transduction;GO:0044710//single-organism metabolic process;GO:0015980//energy derivation by oxidation of organic compounds;GO:0023052//signaling;GO:0044700//single organism signaling;GO:0006091//generation of precursor metabolites and energy;GO:0050896//response …
Vradi11g09060	15.63	24.41	40.4	50.48	1.37004	1.04824	2.31e-12	3.34e-07	2.1e-10	1.43e-05	up	PREDICTED: glycine-rich domain-containing protein 1 [Cicer arietinum]	-	-	-	-	-	-	-
Vradi11g11000	8.29	6.91	3.24	2.73	-1.35538	-1.33978	1.29e-05	3.01e-06	0.000204522	0.000104599	down	probable leucine-rich repeat receptor-like protein kinase At1g35710-like precursor [Glycine max]	-	-	-	-	-	-	-
Vradi11g11070	13.21	10.54	6.37	4.07	-1.05227	-1.37277	0.000733009	1.14e-06	0.00558737	4.39e-05	down	PREDICTED: zinc finger protein JACKDAW-like isoform X1 [Glycine max]	-	-	-	-	-	-	-
Vradi11g11780	53.83	43.45	4.83	7.52	-3.47832	-2.53055	2.09e-11	1.34e-07	1.59e-09	6.14e-06	down	PREDICTED: homeobox protein knotted-1-like 7-like [Glycine max]	-	-	-	-	-	-	-
Vradi11g12690	1.86	1.05	5.32	9.86	1.51612	3.2312	2.67e-07	2.58e-21	7.12e-06	5.67e-19	up	Tyrosine-protein kinase ABL [Medicago truncatula]	-	-	-	-	-	GO:0016301//kinase activity;GO:0016740//transferase activity;GO:0003824//catalytic activity;GO:0016772//transferase activity, transferring phosphorus-containing groups	-
Vradi11g13430	8.27	6.05	16.97	24.22	1.03703	2.00119	3.3e-05	9.96e-12	0.00044423	9.32e-10	up	PREDICTED: myb-related protein Zm38-like [Glycine max]	-	-	-	-	-	-	-
XLOC_000080	0.15	0.001	1.87	0.57	3.64	9.15482	1.27e-08	0.000667207	5.15e-07	0.0101654	up	cytochrome P450 82A3 [Glycine max]	-	-	-	-	GO:0016020//membrane	GO:0046914//transition metal ion binding;GO:0016491//oxidoreductase activity;GO:0046906//tetrapyrrole binding;GO:0003824//catalytic activity;GO:1901363//heterocyclic compound binding;GO:0043169//cation binding;GO:0005488//binding;GO:0043167//ion binding;GO:0046872//metal ion binding;GO:0097159//organic cyclic compound binding	GO:0044699//single-organism process;GO:0008152//metabolic process;GO:0044710//single-organism metabolic process
XLOC_000133	8.17	6.44	0.2	0.68	-5.35226	-3.24345	1.63e-18	8.12e-12	3.32e-16	7.66e-10	down	TMV resistance protein N [Glycine soja]	-	-	-	-	-	-	-
XLOC_000166	9.36	7.55	3.76	1.91	-1.31578	-1.9829	0.000346774	4.87e-08	0.00307486	2.44e-06	down	PREDICTED: intracellular protein transport protein USO1-like [Glycine max]	-	-	-	-	-	-	-
XLOC_000167	2.99	0.07	12.2	14.71	2.02866	7.71523	2.69e-13	2.93e-38	2.71e-11	1.84e-35	up	PREDICTED: intracellular protein transport protein USO1-like [Glycine max]	-	-	-	-	-	-	-
XLOC_000181	39.07	39.88	15.45	16.32	-1.33845	-1.28902	3.2e-09	3.39e-11	1.48e-07	2.87e-09	down	Beta-ketoacyl-ACP reductase-like protein [Medicago truncatula]	-	-	-	-	-	-	GO:0071704//organic substance metabolic process;GO:0044249//cellular biosynthetic process;GO:0008152//metabolic process;GO:0044237//cellular metabolic process;GO:1901362//organic cyclic compound biosynthetic process;GO:0044238//primary metabolic process;GO:0034645//cellular macromolecule biosynthetic process;GO:0071897//DNA biosynthetic process;GO:1901576//organic substance biosynthetic process;G…
XLOC_000218	18.51	12.45	8.34	4.44	-1.15019	-1.48751	0.00100821	1.43e-05	0.00718711	0.000415706	down	Oxidative stress 3 [Theobroma cacao]	-	-	-	-	-	-	-
XLOC_000263	35.8	41.36	153.43	239.41	2.09955	2.53318	2.83e-23	1.71e-29	9.75e-21	6.49e-27	up	hypothetical protein PHAVU_004G161700g [Phaseolus vulgaris]	-	-	-	-	-	-	-
XLOC_000272	4.34	7.23	43.91	33.33	3.33878	2.20475	6.18e-26	1.32e-12	2.54e-23	1.4e-10	up	hypothetical protein glysoja_026119 [Glycine soja]	-	-	-	-	-	-	-
XLOC_000298	2.9	4.09	14.33	17.72	2.30491	2.11521	1.29e-11	1.04e-10	1.01e-09	8.15e-09	up	-	-	-	-	-	-	-	-
XLOC_000389	0.43	0.71	0.001	0.04	-8.74819	-4.14975	0.00242129	0.000447975	0.0145614	0.00744763	down	disease resistance protein (TIR-NBS-LRR class) [Medicago truncatula]	-	-	-	-	-	-	-
XLOC_000390	3.15	5.89	0.001	0.001	-11.6211	-12.5241	2.27e-07	1.17e-12	6.2e-06	1.24e-10	down	PREDICTED: receptor-like kinase isoform X1 [Glycine max]	-	-	-	-	-	-	-
XLOC_000483	9.73	8.02	2.67	3.41	-1.8656	-1.23383	4.52e-11	1.93e-06	3.22e-09	7.05e-05	down	PREDICTED: TMV resistance protein N-like isoform X4 [Glycine max]	-	-	-	-	GO:0016020//membrane	-	-
XLOC_000589	0.1	0.001	1.64	1.34	4.03562	10.388	0.000252789	0.000187	0.00237155	0.00364599	up	PREDICTED: prohibitin-3, mitochondrial-like isoform X1 [Glycine max]	-	-	-	-	-	-	-
XLOC_000629	0.93	0.63	2.32	3.7	1.31882	2.5541	0.000275399	4.81e-10	0.00254445	3.46e-08	up	PREDICTED: cytochrome P450 71A1-like isoform X1 [Glycine max]	-	-	-	-	-	GO:0016491//oxidoreductase activity;GO:1901363//heterocyclic compound binding;GO:0003824//catalytic activity;GO:0097159//organic cyclic compound binding;GO:0046906//tetrapyrrole binding;GO:0043167//ion binding;GO:0046872//metal ion binding;GO:0005488//binding;GO:0043169//cation binding;GO:0046914//transition metal ion binding	GO:0044710//single-organism metabolic process;GO:0008152//metabolic process;GO:0044699//single-organism process
XLOC_000715	7.26	6.82	0.001	0.001	-12.8258	-12.7356	4.11e-07	7.45e-07	1.03e-05	2.99e-05	down	-	-	-	-	-	-	-	-
XLOC_000716	22.02	28.05	0.001	0.001	-14.4265	-14.7757	2.46e-16	1.01e-19	3.64e-14	1.96e-17	down	-	-	-	-	-	-	-	-
XLOC_000841	2.47	2.63	6.05	6.96	1.29242	1.40402	0.000252326	0.000172321	0.00236825	0.00342554	up	PREDICTED: probable LRR receptor-like serine/threonine-protein kinase At3g47570-like [Glycine max]	-	-	-	-	-	-	-
XLOC_000858	11.74	8.33	27.66	34.81	1.23637	2.06311	0.000578518	1.46e-07	0.0046401	6.66e-06	up	bZIP transcription factor 2 [Phaseolus vulgaris]	-	-	-	-	-	-	-
XLOC_000892	5.63	9.14	0.55	2.41	-3.35563	-1.92316	0.000143701	0.000878105	0.0014838	0.0125033	down	C5a peptidase [Gossypium arboreum]	-	-	-	-	-	-	-
XLOC_000940	7.37	6.72	3.41	2.89	-1.11189	-1.21739	0.000346741	9.64e-06	0.00307486	0.000290959	down	CNL-B21 [Phaseolus vulgaris]	-	-	-	-	-	-	-
XLOC_001023	0.89	0.72	3.24	2.92	1.86412	2.0199	5.27e-10	2.34e-14	2.95e-08	2.96e-12	up	TMV resistance protein N [Glycine soja]	-	-	-	-	-	-	-
XLOC_001346	54.6	101.66	231.53	209.09	2.08423	1.04037	2.26e-21	9.95e-07	6.31e-19	3.9e-05	up	Titin [Gossypium arboreum]	-	-	-	-	-	-	-
XLOC_001392	7.2	6.05	17.77	13.56	1.30337	1.16435	0.000112166	0.00311624	0.00121521	0.0335027	up	BnaA09g39890D [Brassica napus]	-	-	-	-	-	-	-
XLOC_002126	15.16	12.92	42.48	30.3	1.48651	1.22971	5.24e-10	5.3e-06	2.95e-08	0.000172447	up	IGR motif protein [Medicago truncatula]	-	-	-	-	-	-	-
XLOC_002436	27.58	34.1	80.63	107.05	1.54769	1.65044	4.21e-09	8.99e-10	1.92e-07	6.17e-08	up	PREDICTED: secoisolariciresinol dehydrogenase [Glycine max]	-	-	-	-	-	-	-
XLOC_002460	0.31	0.001	2.02	3.02	2.70402	11.5603	0.000910749	1.25e-08	0.00660936	6.96e-07	up	-	-	-	-	-	-	-	-
XLOC_002560	5.84	4.8	21.46	26.07	1.87761	2.44128	0.00259557	2.55e-05	0.0153497	0.000684623	up	bZIP transcription factor 2 [Phaseolus vulgaris]	-	-	-	-	-	GO:0005488//binding;GO:0097159//organic cyclic compound binding;GO:0003676//nucleic acid binding;GO:0003677//DNA binding;GO:1901363//heterocyclic compound binding	GO:0097659//nucleic acid-templated transcription;GO:1901362//organic cyclic compound biosynthetic process;GO:0008152//metabolic process;GO:0044237//cellular metabolic process;GO:0006807//nitrogen compound metabolic process;GO:0009987//cellular process;GO:0010467//gene expression;GO:0046483//heterocycle metabolic process;GO:0009059//macromolecule biosynthetic process;GO:0019438//aromatic compound …
XLOC_002635	1.32	0.001	14.22	16.63	3.42931	14.0215	1.3e-13	8.45e-21	1.35e-11	1.78e-18	up	-	-	-	-	-	-	-	-
XLOC_003068	55.96	35.38	23.01	14.31	-1.28213	-1.30591	1.04e-06	6.85e-08	2.31e-05	3.34e-06	down	Protein kinase APK1A, chloroplastic [Glycine soja]	-	-	-	-	-	GO:0016740//transferase activity;GO:0016301//kinase activity;GO:0016772//transferase activity, transferring phosphorus-containing groups;GO:0003824//catalytic activity	GO:0009987//cellular process;GO:0008152//metabolic process;GO:0006793//phosphorus metabolic process;GO:0044237//cellular metabolic process;GO:0006796//phosphate-containing compound metabolic process
XLOC_003224	26.73	22.37	68.13	131.99	1.34983	2.56079	3.52e-07	3.31e-18	8.94e-06	5.84e-16	up	PREDICTED: secoisolariciresinol dehydrogenase [Glycine max]	-	-	-	-	-	-	GO:0044699//single-organism process;GO:0008152//metabolic process;GO:0044710//single-organism metabolic process
XLOC_003249	21.63	10.25	4.37	3.69	-2.30733	-1.47393	8.17e-09	0.000260181	3.47e-07	0.00480489	down	-	-	-	-	-	-	-	-
XLOC_003306	37.6	29.54	17.33	7.39	-1.11746	-1.99902	0.000251146	8.35e-13	0.00236445	9e-11	down	PREDICTED: trans-resveratrol di-O-methyltransferase-like isoform 1 [Glycine max]	-	-	-	-	-	GO:0016740//transferase activity;GO:0003824//catalytic activity	-
XLOC_003368	1.13	1.26	0.37	0.45	-1.61073	-1.48543	0.00241843	0.0011292	0.0145614	0.0154001	down	Pol polyprotein [Medicago truncatula]	-	-	-	-	-	-	-
XLOC_003401	3.56	2.54	7.24	8.69	1.02411	1.77453	9.84e-05	6.96e-08	0.00109616	3.38e-06	up	PREDICTED: ubiquitin carboxyl-terminal hydrolase isozyme L3 [Glycine max]	-	-	-	-	-	-	-
XLOC_003866	6.57	6.47	1.37	2.03	-2.26172	-1.67229	3e-11	1.76e-08	2.21e-09	9.67e-07	down	PREDICTED: oligopeptide transporter 5-like isoform X1 [Glycine max]	-	-	-	-	GO:0016020//membrane;GO:0044425//membrane part;GO:0031224//intrinsic component of membrane	-	GO:0044699//single-organism process;GO:0044763//single-organism cellular process;GO:0009987//cellular process
XLOC_004509	5.07	0.001	10.94	11.73	1.10956	13.5179	0.000207922	2.89e-20	0.00201988	5.88e-18	up	PREDICTED: probable C-terminal domain small phosphatase [Pyrus x bretschneideri]	-	-	-	-	-	-	-
XLOC_004659	36.74	77.35	177.25	188.19	2.27036	1.28272	6.19e-29	2e-10	3.3e-26	1.52e-08	up	DIV3B protein [Medicago truncatula]	-	-	-	-	-	-	-
XLOC_005293	0.1	0.001	0.31	0.73	1.63227	9.51175	0.0101133	5.65e-12	0.0440956	5.53e-10	up	F-box/kelch-repeat protein [Medicago truncatula]	-	-	-	-	-	-	-
XLOC_005535	1.89	1.95	0.25	0.22	-2.91839	-3.1479	0.00572059	0.00339444	0.0282954	0.0356	down	PREDICTED: MATE efflux family protein DTX1-like [Glycine max]	-	-	-	-	GO:0044425//membrane part;GO:0031224//intrinsic component of membrane;GO:0016020//membrane	GO:0022804//active transmembrane transporter activity;GO:0005215//transporter activity;GO:0015291//secondary active transmembrane transporter activity;GO:0022857//transmembrane transporter activity	GO:0044763//single-organism cellular process;GO:0009987//cellular process;GO:0044699//single-organism process
XLOC_005587	1.15	1.01	4.2	3.16	1.86876	1.64557	9.19e-05	0.00381958	0.00103706	0.0390751	up	Purple acid phosphatase 2 [Glycine soja]	-	-	-	-	-	-	-
XLOC_005612	7.3	7.01	0.7	1.99	-3.38247	-1.81665	1.97e-10	2.2e-05	1.23e-08	0.000605966	down	plant/F9H3-4 protein [Medicago truncatula]	-	-	-	-	-	-	-
XLOC_006018	24.13	24.77	6.53	4.08	-1.88567	-2.60195	1.21e-12	1.45e-24	1.13e-10	3.92e-22	down	PREDICTED: subtilisin-like protease-like [Glycine max]	-	-	-	-	-	GO:0070011//peptidase activity, acting on L-amino acid peptides;GO:0008233//peptidase activity;GO:0003824//catalytic activity;GO:0016787//hydrolase activity	GO:0044238//primary metabolic process;GO:0043170//macromolecule metabolic process;GO:0008152//metabolic process;GO:0071704//organic substance metabolic process;GO:0019538//protein metabolic process
XLOC_006087	1.44	2.35	4.92	5.34	1.77259	1.18418	7.58e-07	0.000578727	1.74e-05	0.00913712	up	PREDICTED: isoflavone 7-O-methyltransferase-like [Glycine max]	-	-	-	-	-	GO:0016741//transferase activity, transferring one-carbon groups;GO:0016740//transferase activity;GO:0005488//binding;GO:0005515//protein binding;GO:0003824//catalytic activity;GO:0008168//methyltransferase activity;GO:0008171//O-methyltransferase activity	GO:1901362//organic cyclic compound biosynthetic process;GO:0044237//cellular metabolic process;GO:1901360//organic cyclic compound metabolic process;GO:0019438//aromatic compound biosynthetic process;GO:0009987//cellular process;GO:0044710//single-organism metabolic process;GO:0044550//secondary metabolite biosynthetic process;GO:0071704//organic substance metabolic process;GO:0019748//secondary…
XLOC_006154	9.88	6.93	23.56	23.38	1.25376	1.75435	4.23e-06	1.09e-07	7.8e-05	5.15e-06	up	-	-	-	-	-	-	-	-
XLOC_006360	12.73	7.5	0.56	1.66	-4.50666	-2.17571	1.63e-10	0.000382556	1.04e-08	0.00654365	down	PREDICTED: anthranilate N-methyltransferase [Glycine max]	-	-	-	-	-	GO:0016741//transferase activity, transferring one-carbon groups;GO:0016740//transferase activity;GO:0005488//binding;GO:0005515//protein binding;GO:0008168//methyltransferase activity;GO:0003824//catalytic activity	GO:0008152//metabolic process
XLOC_006365	13.42	5.09	4.79	1.93	-1.48629	-1.39906	7.34e-10	2.44e-05	3.93e-08	0.000661234	down	PREDICTED: L-gulonolactone oxidase-like [Glycine max]	-	-	-	-	-	GO:0016899//oxidoreductase activity, acting on the CH-OH group of donors, oxygen as acceptor;GO:0003824//catalytic activity;GO:1901363//heterocyclic compound binding;GO:0016614//oxidoreductase activity, acting on CH-OH group of donors;GO:0036094//small molecule binding;GO:0005488//binding;GO:1901265//nucleoside phosphate binding;GO:0016491//oxidoreductase activity;GO:0097159//organic cyclic compo…	GO:0044699//single-organism process;GO:0044710//single-organism metabolic process;GO:0008152//metabolic process
XLOC_006618	3.98	0.001	20.98	16.94	2.39817	14.0481	2.63e-08	3.18e-12	9.65e-07	3.22e-10	up	-	-	-	-	-	-	-	-
XLOC_007980	2.16	3.99	0.001	0.001	-11.0768	-11.9622	0.000187	7.04e-08	0.00184683	3.4e-06	down	-	-	-	-	-	-	-	-
XLOC_007985	0.79	0.15	12.27	15.59	3.95714	6.69951	2.22e-17	1.14e-24	3.74e-15	3.12e-22	up	-	-	-	-	-	-	-	-
XLOC_008287	9.34	6.41	2.23	0.42	-2.06638	-3.93186	2.32e-10	5.23e-21	1.42e-08	1.12e-18	down	heat shock factor protein HSF30-like [Glycine max]	-	-	-	-	GO:0005623//cell;GO:0043229//intracellular organelle;GO:0044464//cell part;GO:0044424//intracellular part;GO:0043227//membrane-bounded organelle;GO:0005622//intracellular;GO:0043226//organelle;GO:0043231//intracellular membrane-bounded organelle	GO:0005488//binding;GO:0003676//nucleic acid binding;GO:0097159//organic cyclic compound binding;GO:0003677//DNA binding;GO:1901363//heterocyclic compound binding	GO:0034645//cellular macromolecule biosynthetic process;GO:0050896//response to stimulus;GO:0032774//RNA biosynthetic process;GO:0009059//macromolecule biosynthetic process;GO:0009058//biosynthetic process;GO:0006950//response to stress;GO:0006351//transcription, DNA-templated;GO:0009628//response to abiotic stimulus;GO:0010467//gene expression;GO:1901576//organic substance biosynthetic process;G…
XLOC_008797	63.18	57.06	153.97	133.76	1.28511	1.2291	1.47e-09	1.7e-07	7.44e-08	7.64e-06	up	-	-	-	-	-	-	-	-
XLOC_009251	22.54	18.03	3.64	7.5	-2.63048	-1.26544	1.4e-09	0.00101686	7.12e-08	0.0141577	down	PREDICTED: cellulose synthase-like protein E2-like isoform X3 [Glycine max]	-	-	-	-	GO:0031224//intrinsic component of membrane;GO:0016020//membrane;GO:0044425//membrane part	GO:0016758//transferase activity, transferring hexosyl groups;GO:0016757//transferase activity, transferring glycosyl groups;GO:0003824//catalytic activity;GO:0046527//glucosyltransferase activity;GO:0016740//transferase activity;GO:0016759//cellulose synthase activity	GO:0008152//metabolic process;GO:0005975//carbohydrate metabolic process;GO:0030243//cellulose metabolic process;GO:0005976//polysaccharide metabolic process;GO:0071840//cellular component organization or biogenesis;GO:0045229//external encapsulating structure organization;GO:0044262//cellular carbohydrate metabolic process;GO:0016043//cellular component organization;GO:0043170//macromolecule met…
XLOC_009364	0.55	1.23	39.92	13.1	6.18154	3.41284	7.2e-39	1.74e-11	9.04e-36	1.53e-09	up	multicystatin [Vigna unguiculata]	-	-	-	-	GO:0044424//intracellular part;GO:0005623//cell;GO:0043229//intracellular organelle;GO:0043227//membrane-bounded organelle;GO:0005622//intracellular;GO:0043231//intracellular membrane-bounded organelle;GO:0005737//cytoplasm;GO:0044444//cytoplasmic part;GO:0043226//organelle;GO:0044464//cell part	GO:0043167//ion binding;GO:0061134//peptidase regulator activity;GO:0043169//cation binding;GO:0030414//peptidase inhibitor activity;GO:0061135//endopeptidase regulator activity;GO:0030234//enzyme regulator activity;GO:0004857//enzyme inhibitor activity;GO:0098772//molecular function regulator;GO:0004866//endopeptidase inhibitor activity;GO:0046872//metal ion binding;GO:0046914//transition metal …	GO:0006950//response to stress;GO:0043170//macromolecule metabolic process;GO:0008152//metabolic process;GO:0071704//organic substance metabolic process;GO:0019538//protein metabolic process;GO:0006970//response to osmotic stress;GO:0009628//response to abiotic stimulus;GO:0050896//response to stimulus;GO:0044238//primary metabolic process;GO:0006508//proteolysis
XLOC_009414	7.13	5.52	36.84	34.71	2.3693	2.65261	1.7e-18	7.67e-19	3.42e-16	1.42e-16	up	PREDICTED: subtilisin-like protease 1-like [Glycine max]	-	-	-	-	-	-	-
XLOC_009415	1657.76	1922.51	3735.38	6612.36	1.17202	1.78217	3.82e-11	1.44e-18	2.79e-09	2.65e-16	up	PREDICTED: subtilisin-like protease 1-like [Glycine max]	-	-	-	-	-	-	-
XLOC_009447	2.25	1.19	4.91	7.84	1.1258	2.71989	0.00115793	4.85e-11	0.00805792	4.05e-09	up	hypothetical protein PHAVU_004G095500g [Phaseolus vulgaris]	-	-	-	-	-	-	-
XLOC_009704	35.52	19.59	15.17	6.17	-1.22741	-1.66678	8.69e-06	4.29e-10	0.000145657	3.1e-08	down	PREDICTED: WAT1-related protein At5g07050-like [Glycine max]	-	-	-	-	GO:0044425//membrane part;GO:0016020//membrane;GO:0031224//intrinsic component of membrane	GO:0005215//transporter activity	GO:0009987//cellular process;GO:0044699//single-organism process;GO:0044763//single-organism cellular process
XLOC_009734	2.62	2.47	6.64	7.71	1.34162	1.64222	1.13e-06	5.54e-08	2.46e-05	2.76e-06	up	PREDICTED: xenotropic and polytropic retrovirus receptor 1 homolog [Glycine max]	-	-	-	-	-	-	-
XLOC_009843	23	0.001	101.7	114.48	2.14461	16.8047	1.46e-24	7.03e-108	5.66e-22	1.5e-103	up	-	-	-	-	-	-	-	-
XLOC_009993	3.79	5.01	19.35	16.44	2.35206	1.71433	7.01e-12	1.2e-06	5.8e-10	4.59e-05	up	PPR containing plant-like protein [Medicago truncatula]	-	-	-	-	-	-	-
XLOC_010111	23.89	24.1	2.27	4.72	-3.39564	-2.35217	1.52e-31	1.38e-20	1.04e-28	2.89e-18	down	PREDICTED: HEAT repeat-containing protein 6-like isoform X1 [Glycine max]	-	-	-	-	-	-	-
XLOC_010519	6.68	4.28	1.62	2.08	-2.04385	-1.04103	3.37e-12	0.000174765	2.94e-10	0.00345802	down	-	-	-	-	-	-	-	-
XLOC_010653	3.13	6.36	20.49	20.88	2.71069	1.71502	1.06e-05	0.00188854	0.000171905	0.0228748	up	-	-	-	-	-	-	-	-
XLOC_010679	2.4	0.001	33.03	37.02	3.78267	15.176	1.38e-27	9.3e-42	6.71e-25	8.26e-39	up	-	-	-	-	-	-	-	-
XLOC_010819	99.31	60.19	247.29	279.32	1.31619	2.21432	1.43e-12	8.32e-25	1.32e-10	2.34e-22	up	PREDICTED: cyclin-D-binding Myb-like transcription factor 1 [Cicer arietinum]	-	-	-	-	-	-	-
XLOC_010846	0.53	0.001	14.71	9.7	4.79466	13.2438	6.83e-29	1.07e-24	3.56e-26	2.98e-22	up	-	-	-	-	-	-	-	-
XLOC_010905	0.76	0.04	2.09	2.87	1.45943	6.16491	0.00118125	1.34e-11	0.00820415	1.21e-09	up	PREDICTED: probable receptor-like protein kinase At5g39020-like [Glycine max]	-	-	-	-	-	-	-
XLOC_010907	13.45	13.33	2.33	5.36	-2.5292	-1.31437	2.41e-12	1.45e-05	2.18e-10	0.000420951	down	stress-induced receptor-like kinase precursor [Glycine max]	-	-	-	-	-	-	-
XLOC_011343	1.3	1.91	0.001	0.001	-10.3443	-10.8994	0.00242129	0.00126829	0.0145614	0.0168763	down	isoamylase [Ipomoea batatas]	-	-	-	-	GO:0005623//cell;GO:0044444//cytoplasmic part;GO:0043227//membrane-bounded organelle;GO:0043229//intracellular organelle;GO:0044464//cell part;GO:0005737//cytoplasm;GO:0043033//isoamylase complex;GO:0009536//plastid;GO:0043231//intracellular membrane-bounded organelle;GO:0005622//intracellular;GO:1902494//catalytic complex;GO:0032991//macromolecular complex;GO:0044424//intracellular part;GO:00432…	GO:0003824//catalytic activity;GO:0016798//hydrolase activity, acting on glycosyl bonds;GO:0004133//glycogen debranching enzyme activity;GO:0016787//hydrolase activity	GO:0006073//cellular glucan metabolic process;GO:0009058//biosynthetic process;GO:0044264//cellular polysaccharide metabolic process;GO:0071704//organic substance metabolic process;GO:0044042//glucan metabolic process;GO:0044262//cellular carbohydrate metabolic process;GO:0044260//cellular macromolecule metabolic process;GO:1901576//organic substance biosynthetic process;GO:0005976//polysaccharid…
XLOC_011430	0.001	0.001	1.42	1.53	10.4717	10.5793	0.000187	9.96e-05	0.00184683	0.00213765	up	polyprotein [Glycine max]	-	-	-	-	-	-	-
XLOC_011440	5.04	1.77	26.46	28.29	2.39232	3.99847	4.4e-26	1.53e-47	1.84e-23	1.72e-44	up	PREDICTED: zinc finger BED domain-containing protein RICESLEEPER 2-like [Cicer arietinum]	-	-	-	-	-	-	-
XLOC_011831	1.75	0.69	3.94	4.68	1.17084	2.76184	1.37e-05	7.12e-15	0.000214009	9.43e-13	up	OSJNBb0052B05.12 [Oryza sativa Japonica Group]	-	-	-	-	-	GO:0046872//metal ion binding;GO:0005488//binding;GO:0043167//ion binding;GO:0043169//cation binding	-
XLOC_012008	6.1	2.69	15.9	18.92	1.38215	2.81423	1.99e-07	1.2e-16	5.55e-06	1.81e-14	up	PREDICTED: 227 kDa spindle- and centromere-associated protein-like [Glycine max]	-	-	-	-	-	-	-
XLOC_012551	10	7.56	3.93	3.21	-1.3474	-1.23581	3.45e-05	5.99e-05	0.000459861	0.00140534	down	PREDICTED: heat stress transcription factor A-2-like [Glycine max]	-	-	-	-	-	-	-
XLOC_013100	2.83	0.76	9.35	11.77	1.72416	3.95297	4.88e-10	5.32e-25	2.76e-08	1.55e-22	up	protein kinase [Glycine max]	-	-	-	-	-	GO:0036094//small molecule binding;GO:0001883//purine nucleoside binding;GO:1901363//heterocyclic compound binding;GO:0097159//organic cyclic compound binding;GO:0016772//transferase activity, transferring phosphorus-containing groups;GO:0001882//nucleoside binding;GO:0005488//binding;GO:0003824//catalytic activity;GO:0016740//transferase activity;GO:0032549//ribonucleoside binding;GO:0032550//pu…	GO:0043412//macromolecule modification;GO:0019538//protein metabolic process;GO:0044237//cellular metabolic process;GO:0044260//cellular macromolecule metabolic process;GO:0044267//cellular protein metabolic process;GO:0071704//organic substance metabolic process;GO:0009987//cellular process;GO:0043170//macromolecule metabolic process;GO:0044238//primary metabolic process;GO:0006793//phosphorus m…
XLOC_013118	2.05	0.001	15.25	19.56	2.89511	14.2556	3.36e-24	1.82e-68	1.28e-21	4.86e-65	up	-	-	-	-	-	-	-	-
XLOC_013303	2.25	0.14	12.25	14.23	2.44478	6.66737	4.59e-27	2.94e-76	2.04e-24	1.05e-72	up	copia-type reverse transcriptase-like protein [Arabidopsis thaliana]	-	-	-	-	-	-	-
XLOC_013364	1.14	0.61	3.39	8.27	1.57225	3.76101	1.09e-07	5.24e-29	3.29e-06	1.93e-26	up	PREDICTED: cysteine-rich receptor-like protein kinase 10-like [Glycine max]	-	-	-	-	GO:0016020//membrane	GO:0016301//kinase activity;GO:0016772//transferase activity, transferring phosphorus-containing groups;GO:0016740//transferase activity;GO:0003824//catalytic activity;GO:0004672//protein kinase activity;GO:0016773//phosphotransferase activity, alcohol group as acceptor	GO:0008152//metabolic process;GO:0006796//phosphate-containing compound metabolic process;GO:0044237//cellular metabolic process;GO:0006793//phosphorus metabolic process;GO:0009987//cellular process
XLOC_013443	3.29	3.08	0.001	0.001	-11.6839	-11.5887	2.46e-16	1.69e-15	3.64e-14	2.33e-13	down	-	-	-	-	-	-	-	-
XLOC_013466	10	9.33	2.61	3.62	-1.93788	-1.36589	1.09e-06	8.83e-05	2.39e-05	0.00192984	down	PREDICTED: patellin-3-like isoform X1 [Glycine max]	-	-	-	-	GO:0031224//intrinsic component of membrane;GO:0016020//membrane;GO:0044425//membrane part	-	-
XLOC_013514	10.61	0.001	33.21	32.89	1.64619	15.0054	9.33e-12	7.96e-46	7.43e-10	8.08e-43	up	PREDICTED: fimbrin-2-like isoform X1 [Gossypium raimondii]	-	-	-	-	-	-	-
XLOC_014094	5.27	5.28	1.27	2.56	-2.05297	-1.04439	2.83e-08	0.000885396	1.03e-06	0.0125736	down	Disease resistance protein [Glycine soja]	-	-	-	-	-	-	-
XLOC_015292	4.03	15.64	63.72	49.01	3.98289	1.64784	1.58e-46	2.64e-12	3.06e-43	2.71e-10	up	lectin [Vigna aconitifolia]	-	-	-	-	-	-	-
XLOC_015967	0.42	0.16	3.52	7.45	3.06711	5.5411	0.000339552	7.71e-09	0.00302591	4.5e-07	up	-	-	-	-	-	-	-	-
XLOC_016128	1.28	0.94	2.93	2.55	1.19476	1.43976	0.000199275	0.000236571	0.00195456	0.00443804	up	PREDICTED: serine/threonine-protein phosphatase PP-X isozyme 2 [Cicer arietinum]	-	-	-	-	-	GO:0003824//catalytic activity	GO:0009987//cellular process;GO:0044238//primary metabolic process;GO:0044267//cellular protein metabolic process;GO:0043412//macromolecule modification;GO:0008152//metabolic process;GO:0036211//protein modification process;GO:0006464//cellular protein modification process;GO:0019538//protein metabolic process;GO:0043170//macromolecule metabolic process;GO:0044237//cellular metabolic process;GO:0…
XLOC_016437	27.34	27.54	12.94	9.48	-1.07918	-1.53857	0.000819432	4.35e-08	0.0060969	2.21e-06	down	PREDICTED: acid phosphatase 1-like [Glycine max]	-	-	-	-	-	-	GO:0008152//metabolic process;GO:0009987//cellular process;GO:0006796//phosphate-containing compound metabolic process;GO:0044237//cellular metabolic process;GO:0006793//phosphorus metabolic process
XLOC_016567	1.85	1.46	0.65	0.59	-1.50901	-1.30718	0.00096388	0.00266326	0.0069313	0.0298986	down	PREDICTED: histone-lysine N-methyltransferase 2D-like [Cicer arietinum]	-	-	-	-	-	-	-
XLOC_016575	3.79	4.39	13.68	9.38	1.8518	1.09537	3.33e-08	0.0030621	1.18e-06	0.0330668	up	PREDICTED: MATH domain and coiled-coil domain-containing protein At3g58270-like [Fragaria vesca subsp. vesca]	-	-	-	-	-	-	-
XLOC_017520	8.91	9.45	19.57	27.5	1.13515	1.54105	5.84e-08	3.83e-11	1.94e-06	3.23e-09	up	PREDICTED: amino-acid permease BAT1 homolog [Glycine max]	-	-	-	-	GO:0044425//membrane part;GO:0016020//membrane;GO:0031224//intrinsic component of membrane	GO:0046943//carboxylic acid transmembrane transporter activity;GO:0022891//substrate-specific transmembrane transporter activity;GO:0005215//transporter activity;GO:0022857//transmembrane transporter activity;GO:0022892//substrate-specific transporter activity;GO:0005342//organic acid transmembrane transporter activity	GO:0006820//anion transport;GO:0046942//carboxylic acid transport;GO:0015711//organic anion transport;GO:0051179//localization;GO:0006810//transport;GO:0051234//establishment of localization;GO:0071702//organic substance transport;GO:0006811//ion transport
XLOC_017606	0.49	0.11	2.73	3.97	2.47805	5.17356	1.41e-23	5.13e-55	5.09e-21	8.42e-52	up	DUF674 family protein [Medicago truncatula]	-	-	-	-	-	-	-
XLOC_017609	1.15	0.001	4.31	6.87	1.90605	12.7461	1.98e-10	1.63e-39	1.23e-08	1.09e-36	up	-	-	-	-	-	-	-	-
XLOC_018121	0.68	0.001	6.42	9.14	3.23897	13.158	0.00788025	9.96e-05	0.0362787	0.00213765	up	-	-	-	-	-	-	-	-
XLOC_018136	10	8.24	0.001	0.001	-13.2877	-13.0084	2.48e-06	2.86e-05	4.92e-05	0.000754464	down	Rpp4C1 [Medicago truncatula]	-	-	-	-	-	-	-
XLOC_018137	39.38	44.89	0.97	1.07	-5.34333	-5.39071	1.23e-44	5.59e-52	2.18e-41	7.95e-49	down	Rpp4C1 [Medicago truncatula]	-	-	-	-	-	-	-
XLOC_018276	131.47	108.08	61.45	52.55	-1.09725	-1.04034	2.69e-05	6.15e-06	0.000374914	0.000196732	down	Anthocyanidin 3-O-glucosyltransferase [Medicago truncatula]	-	-	-	-	-	GO:0016740//transferase activity;GO:0016757//transferase activity, transferring glycosyl groups;GO:0003824//catalytic activity	-
XLOC_018315	7.03	7.14	3.51	3.09	-1.00205	-1.20832	0.00167068	6.71e-06	0.0108858	0.000211862	down	PREDICTED: TMV resistance protein N-like [Glycine max]	-	-	-	-	-	GO:0097159//organic cyclic compound binding;GO:0036094//small molecule binding;GO:0005488//binding;GO:1901363//heterocyclic compound binding;GO:0097367//carbohydrate derivative binding;GO:0032550//purine ribonucleoside binding;GO:0001882//nucleoside binding;GO:0032549//ribonucleoside binding;GO:0001883//purine nucleoside binding	GO:0050896//response to stimulus
XLOC_018317	1.68	2.02	0.57	0.84	-1.55943	-1.26589	0.000302024	8.25e-05	0.00274418	0.00183402	down	TMV resistance protein N [Glycine soja]	-	-	-	-	-	GO:0001882//nucleoside binding;GO:0097367//carbohydrate derivative binding;GO:1901363//heterocyclic compound binding;GO:0036094//small molecule binding;GO:0001883//purine nucleoside binding;GO:0032550//purine ribonucleoside binding;GO:0005488//binding;GO:0097159//organic cyclic compound binding;GO:0032549//ribonucleoside binding	GO:0050896//response to stimulus
XLOC_018387	0.73	0.8	2.99	3.14	2.03418	1.97269	0.00106861	0.00429585	0.00752471	0.0426784	up	PREDICTED: LDLR chaperone MESD [Vitis vinifera]	-	-	-	-	-	-	-
XLOC_018429	1.55	4.94	0.001	0.001	-10.5981	-12.2703	4.16e-13	4.25e-33	4.13e-11	2.02e-30	down	Os03g0648200 [Oryza sativa Japonica Group]	-	-	-	-	-	-	-
XLOC_018525	44.37	41.97	15.75	16.94	-1.49423	-1.30892	9.79e-08	2.53e-07	3.02e-06	1.11e-05	down	Ribulose bisphosphate carboxylase/oxygenase activase, chloroplastic [Gossypium arboreum]	-	-	-	-	GO:0009532//plastid stroma;GO:0044424//intracellular part;GO:0044446//intracellular organelle part;GO:0044422//organelle part;GO:0044464//cell part;GO:0009536//plastid;GO:0005737//cytoplasm;GO:0043226//organelle;GO:0005623//cell;GO:0043229//intracellular organelle;GO:0044444//cytoplasmic part;GO:0043231//intracellular membrane-bounded organelle;GO:0005622//intracellular;GO:0044435//plastid part;G…	-	GO:0008152//metabolic process;GO:0006091//generation of precursor metabolites and energy;GO:0009987//cellular process;GO:0044237//cellular metabolic process;GO:0044699//single-organism process;GO:0022904//respiratory electron transport chain;GO:0044710//single-organism metabolic process;GO:0022900//electron transport chain;GO:0055114//oxidation-reduction process;GO:0045333//cellular respiration;G…
XLOC_018715	14.89	22.43	6.27	4.58	-1.24781	-2.29201	0.0051337	2.44e-10	0.0259949	1.84e-08	down	Rpp4C1 [Medicago truncatula]	-	-	-	-	-	-	-
XLOC_018836	0.12	0.001	1.6	1.69	3.73697	10.7228	0.000794618	5.33e-05	0.00595908	0.00126704	up	PREDICTED: KH domain-containing protein At4g18375-like isoform X1 [Tarenaya hassleriana]	-	-	-	-	-	-	-
XLOC_018877	36.43	15.34	73.35	61.17	1.00967	1.99553	1.17e-06	6.09e-13	2.54e-05	6.66e-11	up	PREDICTED: 2-alkenal reductase (NADP(+)-dependent)-like [Glycine max]	-	-	-	-	-	GO:0003824//catalytic activity	GO:0044710//single-organism metabolic process;GO:0008152//metabolic process;GO:0044699//single-organism process
XLOC_018915	3.25	2.3	1.35	1.12	-1.26748	-1.03814	0.000173858	0.00418593	0.00173801	0.0419514	down	disease resistance protein (TIR-NBS-LRR class) [Medicago truncatula]	-	-	-	-	-	GO:0032550//purine ribonucleoside binding;GO:0097367//carbohydrate derivative binding;GO:0097159//organic cyclic compound binding;GO:1901363//heterocyclic compound binding;GO:0032549//ribonucleoside binding;GO:0036094//small molecule binding;GO:0005488//binding;GO:0001883//purine nucleoside binding;GO:0001882//nucleoside binding	GO:0050896//response to stimulus
XLOC_019011	7.48	0.07	19.59	29.07	1.38901	8.69796	5.34e-10	1.57e-60	2.97e-08	3.05e-57	up	-	-	-	-	-	-	-	-
XLOC_019026	1.73	0.79	4.28	4.59	1.30684	2.53857	0.000147133	3.24e-08	0.00151484	1.7e-06	up	-	-	-	-	-	-	-	-
XLOC_019330	2.54	0.48	13.84	35.93	2.44594	6.22601	5.57e-06	4.79e-19	9.9e-05	9.11e-17	up	hypothetical protein PHAVU_006G210700g [Phaseolus vulgaris]	-	-	-	-	-	-	-
XLOC_019347	13.17	4.34	55.61	78.2	2.07809	4.1714	4.89e-20	1.23e-48	1.16e-17	1.55e-45	up	-	-	-	-	-	-	-	-
XLOC_019455	3.53	2.94	0.001	0.001	-11.7855	-11.5216	8.35e-06	5.33e-05	0.000140901	0.00126704	down	Cytochrome P450 734A1 [Glycine soja]	-	-	-	-	GO:0044425//membrane part;GO:0016020//membrane;GO:0031224//intrinsic component of membrane	GO:0043169//cation binding;GO:0046906//tetrapyrrole binding;GO:0046872//metal ion binding;GO:0097159//organic cyclic compound binding;GO:0046914//transition metal ion binding;GO:1901363//heterocyclic compound binding;GO:0005488//binding;GO:0043167//ion binding;GO:0003824//catalytic activity;GO:0016491//oxidoreductase activity	GO:0008152//metabolic process;GO:0044699//single-organism process;GO:0044710//single-organism metabolic process
XLOC_020021	0.15	0.001	1.67	2.25	3.47681	11.1357	0.00444385	5.33e-05	0.0233092	0.00126704	up	-	-	-	-	-	-	-	-
XLOC_020118	0.001	0.06	0.99	1.72	9.95128	4.8413	8.35e-06	2.71e-07	0.000140901	1.18e-05	up	BnaA03g20540D [Brassica napus]	-	-	-	-	-	-	-
XLOC_020128	14.47	17.55	2.7	2.23	-2.42203	-2.97636	2.46e-08	7.9e-14	9.08e-07	9.36e-12	down	Protoheme IX farnesyltransferase [Gossypium arboreum]	-	-	-	-	GO:0016020//membrane	-	-
XLOC_021106	98.97	81.19	35.64	35.19	-1.47349	-1.20614	2.57e-09	9.61e-08	1.22e-07	4.58e-06	down	PREDICTED: phospholipase DDHD1-like [Glycine max]	-	-	-	-	-	-	-
XLOC_021821	18.96	19.19	5.85	5.92	-1.69645	-1.69669	3e-09	6.54e-11	1.39e-07	5.36e-09	down	PREDICTED: phospholipase DDHD1-like [Glycine max]	-	-	-	-	-	-	-
XLOC_022489	7.66	6.51	0.001	0.08	-12.9031	-6.34651	2.6e-30	8.04e-28	1.46e-27	2.72e-25	down	PREDICTED: pentatricopeptide repeat-containing protein At1g62260, mitochondrial-like [Glycine max]	-	-	-	-	-	-	-
XLOC_022727	23.35	0.001	234.63	176.42	3.32889	17.4287	6.43e-48	1.02e-105	1.53e-44	1.08e-101	up	-	-	-	-	-	-	-	-
XLOC_022799	2.25	1.6	0.46	0.69	-2.29022	-1.2134	5.01e-07	0.00433438	1.23e-05	0.0430011	down	Disease resistance protein [Glycine soja]	-	-	-	-	-	-	-
XLOC_022873	5.32	4.31	0.001	0.001	-12.3772	-12.0735	3.71e-17	1.21e-14	6.19e-15	1.55e-12	down	-	-	-	-	-	-	-	-
XLOC_022875	1.03	1.2	0.001	0.001	-10.0084	-10.2288	1.04e-15	5.81e-18	1.41e-13	9.83e-16	down	-	-	-	-	-	-	-	-
XLOC_023159	0.34	1.2	2.83	21.63	3.0572	4.17193	3.37e-07	7.99e-31	8.65e-06	3.34e-28	up	glucan endo-1,3-beta-glucosidase precursor [Glycine max]	-	-	-	-	-	GO:0003824//catalytic activity;GO:0016787//hydrolase activity	GO:0044238//primary metabolic process;GO:0008152//metabolic process
XLOC_023181	0.26	0.001	1.66	2.23	2.6746	11.1228	0.00572059	8.35e-06	0.0282954	0.000255935	up	-	-	-	-	-	-	-	-
XLOC_023886	5.14	1.45	19.73	27.22	1.94055	4.23054	5.8e-06	5.53e-13	0.000102808	6.08e-11	up	hypothetical protein PHAVU_004G113100g [Phaseolus vulgaris]	-	-	-	-	-	-	-
XLOC_023918	0.001	0.26	1.35	1.8	10.3987	2.79141	1.54e-05	0.000421961	0.000236389	0.00709813	up	-	-	-	-	-	-	-	-
XLOC_023921	5.46	8.31	1.39	0.001	-1.97382	-13.0206	0.00582377	4.79e-11	0.0286662	4.01e-09	down	-	-	-	-	-	-	-	-
XLOC_024089	2.12	2.79	6.21	10.99	1.55053	1.97785	1.49e-05	1.35e-08	0.000230252	7.49e-07	up	bZIP transcription factor bZIP132 [Glycine max]	-	-	-	-	-	GO:0097159//organic cyclic compound binding;GO:1901363//heterocyclic compound binding;GO:0005488//binding;GO:0003677//DNA binding;GO:0003676//nucleic acid binding	-
XLOC_024157	244.24	239.91	0.001	0.001	-17.8979	-17.8721	1.53e-16	1.21e-14	2.38e-14	1.55e-12	down	-	-	-	-	-	-	-	-
XLOC_024789	1.42	1.05	17.39	11.52	3.6143	3.45568	4.71e-18	8.12e-12	8.82e-16	7.66e-10	up	-	-	-	-	-	-	-	-
XLOC_024987	6.81	4.68	1.7	1.68	-2.00212	-1.47805	8.55e-12	1.19e-07	6.92e-10	5.56e-06	down	NB-LRR type disease resistance protein Rps1-k-2 [Glycine max]	-	-	-	-	-	-	-
XLOC_024998	1.21	0.95	2.76	2.11	1.18966	1.15124	6.93e-05	0.00149312	0.000823893	0.0192088	up	NB-LRR type disease resistance protein Rps1-k-1 [Glycine max]	-	-	-	-	-	-	-
XLOC_025233	7.35	10.35	0.54	1.01	-3.76671	-3.3572	1.07e-16	1.54e-20	1.72e-14	3.19e-18	down	-	-	-	-	-	-	-	-
XLOC_025238	5.88	5.95	26.21	14.7	2.15623	1.30485	6.39e-14	5.92e-05	6.89e-12	0.00139138	up	-	-	-	-	-	-	-	-
XLOC_025737	7.68	7.55	2.77	1.63	-1.47122	-2.2116	2.9e-07	4.78e-12	7.6e-06	4.76e-10	down	Leucine-rich repeat-containing protein 40 [Glycine soja]	-	-	-	-	-	-	-
XLOC_025738	2.43	1.82	0.39	0.2	-2.63941	-3.18587	0.000352577	5e-05	0.00311597	0.001213	down	RNA polymerase beta' subunit-2, partial (chloroplast) [Huperzia lucidula]	-	-	-	-	-	-	-
XLOC_025842	19.49	17.92	8.48	4.44	-1.2006	-2.01294	0.00124546	1.19e-08	0.00854723	6.67e-07	down	Cellulose synthase-like protein G1 [Glycine soja]	-	-	-	-	GO:0016020//membrane;GO:0044425//membrane part;GO:0031224//intrinsic component of membrane	GO:0016757//transferase activity, transferring glycosyl groups;GO:0016740//transferase activity;GO:0003824//catalytic activity;GO:0016758//transferase activity, transferring hexosyl groups;GO:0046527//glucosyltransferase activity;GO:0016759//cellulose synthase activity	GO:0008152//metabolic process;GO:0044260//cellular macromolecule metabolic process;GO:0005976//polysaccharide metabolic process;GO:0051273//beta-glucan metabolic process;GO:0045229//external encapsulating structure organization;GO:0071704//organic substance metabolic process;GO:0009987//cellular process;GO:0044042//glucan metabolic process;GO:0044238//primary metabolic process;GO:0016043//cellula…
XLOC_026295	3.42	4.9	0.001	0.001	-11.7398	-12.2586	2.21e-08	3.99e-09	8.33e-07	2.48e-07	down	Ulp1 protease family C-terminal catalytic domain containing protein [Medicago truncatula]	-	-	-	-	-	-	-
XLOC_026588	6.33	9.17	0.001	0.001	-12.628	-13.1627	7.29e-29	2.61e-40	3.7e-26	1.86e-37	down	-	-	-	-	-	-	-	-
XLOC_026870	12.87	15.83	26.66	35.69	1.05066	1.17286	5.84e-06	2.36e-06	0.000103117	8.47e-05	up	autophagy 9 (APG9) protein [Medicago truncatula]	-	-	-	-	-	-	-
XLOC_026914	1.24	0.23	8.7	6.56	2.81068	4.83399	2.99e-20	4.76e-25	7.18e-18	1.41e-22	up	-	-	-	-	-	-	-	-
XLOC_027079	41.9	32.74	17.5	7.72	-1.2596	-2.08438	9.27e-05	5.68e-11	0.00104259	4.69e-09	down	Calcium-transporting ATPase 9, plasma membrane-type -like protein [Gossypium arboreum]	-	-	-	-	-	-	-
XLOC_027268	0.96	0.27	3.2	7.63	1.73697	4.82065	2.58e-11	2.26e-46	1.93e-09	2.41e-43	up	PREDICTED: LRR receptor-like serine/threonine-protein kinase GSO2-like isoform X1 [Glycine max]	-	-	-	-	-	-	-
XLOC_027434	18.36	19.06	0.19	0.08	-6.59442	-7.89633	9.78e-31	7.45e-37	5.8e-28	4.3e-34	down	PREDICTED: anthocyanidin reductase-like isoform X2 [Glycine max]	-	-	-	-	-	GO:0048037//cofactor binding;GO:0005488//binding	-
XLOC_027555	30.12	26.75	63.14	60.55	1.06783	1.17859	3.97e-08	9.39e-08	1.38e-06	4.48e-06	up	PREDICTED: uncharacterized serine-rich protein C1E8.05 [Prunus mume]	-	-	-	-	-	-	-
XLOC_027669	9.79	10.14	27.13	29.35	1.47051	1.5333	2.53e-07	4.81e-07	6.84e-06	1.99e-05	up	PREDICTED: secoisolariciresinol dehydrogenase [Glycine max]	-	-	-	-	-	-	GO:0044699//single-organism process;GO:0044710//single-organism metabolic process;GO:0008152//metabolic process
