# Supplementary material for: Genetic control of compound leaf development in the mungbean (Vigna radiata L.)
Source: Hortic Res. 2019 Feb 1;6:23. doi: 10.1038/s41438-018-0088-0 (PMC6355865; doi:10.1038/s41438-018-0088-0)
Supplement: Supplementary file 6 — Supplementary Table 3 The list of primers for PCR detection in un mutants [file 41438_2018_88_MOESM6_ESM.xlsx]

## Sheet: Sheet1
the primers for VrLFY PCR
jky_369	ATGGATCCGGACGCATTCACAGCCAG
jky_370	CTAGAAGGGAAGGTGAGCACTGCCGAC
jky_421	GTTTAATGTCCTCTTCGTCGATGC
jky_422	TATTTAGATCCATTCTTAACGCAT
jky_423	CGGCACTGCTCGTAGAGGTGAAAC
jky_424	ATGAGGGCATGCAAGGATCCAGTG
