# Supplementary material for: Genetic control of compound leaf development in the mungbean (Vigna radiata L.)
Source: Hortic Res. 2019 Feb 1;6:23. doi: 10.1038/s41438-018-0088-0 (PMC6355865; doi:10.1038/s41438-018-0088-0)
Supplement: Supplementary file 7 — Supplementary Table 4 The list of primers for in in situ hybridization [file 41438_2018_88_MOESM7_ESM.xlsx]

## Sheet: Sheet1
Gene	No.	IN situ primers
Vradi07g26830.1	jky_237	GAAGAAGCATGTGCATCTTCTGCTG
	jky_238	CCAGTTGTTAATTTGCTTCTGATCC
Vradi10g07810.1	jky_239	GCTGGATCGAGCTGCATAGGTGAGG
	jky_240	TGTCCTCTGAAGGCTTCCAGTGTCG
Vradi06g03570.1	jky_245	GTTGATGTGCATGAAAACAACCTAG
	jky_246	AGCATGGGCATGCCATCCATTGGA
Vradi06g14320.1	jky_243	CATAGCCATAGCCATAACCATCATC
	jky_244	GAATAGGCCTTGTTAATTCCTCTCT
Vradi11g02470.1	jky-371	ACTTCCTCTCATCGATGCTCAGCTA
	jky-372	GACAGCCTCAACGGCGTGGACTCTG
Vradi07g13210.1	jky-373	GTTGCCACTGATCGACGCTCAGTTA
	jky-374	CACAGCCTCCACGGCATGCACCCGA
Vradi05g23470.1	jky-375	CACCATCTCAGCCTCTGGGAACGGA
	jky-376	GGGCGGCATCCACCAGCCTTTGCTC
Vradi02g10020.1	jky_297	AGCAACATGAGCCTCTGCCCCGA
	jky_298	AAGGATCGAGTGGCGGTTCCGGC
Vradi05g14650.1	jky_299	GAGGTACTGTGTGAACTCAGTGA
	jky_300	CTCAAGCTGAACATATACCACTC
Vradi04g08910.1	jky_377	ATGGAGAACGTTTACAAACCAAGTA
	jky_378	AGCCAATGCAGGCAAATTCCATGGT
Lj6g3v1812030.1(Ljkn1)	jky_349	ATGATGCCTTTAGTCACTTCTC
	jky_350	ATATCCTAACCCAGGGTTGTTG
Lj4g3v0133580	jky_333	ATGGAGGGTAGTTCTAGTGTGATG
	jky_334	GTGTTGGTGTTGAGGTTGTTAGGG
Lj2g3v2900220	jky_307	TGAGCAACAACAGCAACAACAAT
	jky_308	GGACTCACATTTGGCACATGATT
Lj0g3v0083039(Ljkn2)	jky_321	CAGAACTGCCCGAGATTGATCC
	jky_322	GTTGTTTATCTGCTTCTGATCC
