# Supplementary material for: Genetic control of compound leaf development in the mungbean (Vigna radiata L.)
Source: Hortic Res. 2019 Feb 1;6:23. doi: 10.1038/s41438-018-0088-0 (PMC6355865; doi:10.1038/s41438-018-0088-0)
Supplement: Supplementary file 8 — Supplementary Table 5 The list of primers for qRT-PCR [file 41438_2018_88_MOESM8_ESM.xlsx]

## Sheet: Sheet1
Gene	primer name	Primer for qRT-PCR
VrTUB	jky_127	AGTTCACTGCTATGTACAGGCGCA
	jky_128	CTGCAGTTGCATCTTGGTACTGCT
VrUNI	jky_129	CGGTGAACGCTACGGTATCAAAGC
	jky_130	ACTGGCTCCTCCGACAAACCTTCT
VrUFO	jky_131	GAGGAGGTTCCTTAGGTCTCCCAA
	jky_132	CTGCTGCGGCATTCTCTCTGACTC
Vradi06g14320	jky_135	CCATCATCAGTTTCCAATCAACACC
	jky_136	CGTGTTGTTGTGAAGGGTACCTCTC
Vradi06g03570	jky_137	TGCGCACTGATAGAAGAGTACCTG
	jky_138	CAGGAGGTGCTCCAACCTTTAGGC
Vradi01g05360	jky_143	CCTACGAACACCAACACCAACTAC
	jky_144	CCGACCTTCAAACAGTCGAGGTGA
VrPALM1	jky_145	TCAACCAACCCTCTCCTTCCTCCA
	jky_146	GGAATTAGAGAAGGGTGGTGCACT
Vradi03g07470	jky_209	GAGAAAACAGTGGTGGGCTATGCC
	jky_210	CTGTTACTGCAGTTGGGAATGAAG
Vradi05g04350	jky_211	TTTCAAAAGCACTTCGTGATAAAG
	jky_212	TAAGATTTAGATTCACTGTGCTCT
Vradi07g26830	jky_213	ATACAAGTAGTAGTGGGGTTTGTC
	jky_214	GGCATGGGAATGAAGAGAGTGTTT
Vradi08g11380	jky_215	TTGTTAGAGGAGTCAACGTCAGCG
	jky_216	AGAGGGTGAGTGGCGATCTGGGTC
Vradi10g07810	jky_217	GAGAAAACAGTGGTGGGCTATGCC
	jky_218	CTGTTACTGCAGTTGGGAATGAAG
Vradi11g02470	jky_219	CCGGCGATCACCACCGTCAACTGA
	jky_220	AGATGGTGAGAGTGAGCTAGCTGA
Vradi11g09640	jky_221	CTCCGGAGAATCTGATTTTCCCTC
	jky_222	ACGTCATCGTCCTGGTGGCGCGGA
Vradi11g11780	jky_223	ACATTGCTGCTGGGAAAGAAAATG
	jky_224	TTCTTCAGTGCATCATCATCAAAC
Vradi0322s00070	jky_225	AAGCCTTGATGACGCCAGAGACCA
	jky_226	CAGCGGAGCTGAACCCTACCCGAA
Vradi05g04350	jky_229	GCAACCATCTTTCTGTCTCAGACA
	jky_230	CCACTATATCTACTTAGAAGATTAT
Vradi0322s00070	jky_233	ATCAAAGCCAAAATCGCCTCTCAC
	jky_234	GTGTAAACAACGTCCCTCTTGCAA
Vradi07g13120.1	jky_261	CTCAACGCCAGGGAAATTGAAG
	jky_262	GGACGGAGACGGCGGGGAGAGG
Vradi07g21010	jky_263	AATAGCGTTCCAGCGTTTCACC
	jky_264	ATCCACGCTTTTCTCGGCGGCG
Vradi05g03240	jky_265	ATACAAAGCAGACATTCTGGGA
	jky_266	GCCAGAGTACTTGTCAACAACG
Vradi05g10390	jky_267	GAGCGAGGCGGCAGCAGTGGAG
	jky_268	CTGGTCCACCGGTGTGGCGATC
Vradi05g23470.1	jky_269	CACTGAAGCTCATCTGCCACCA
	jky_270	GAGCTCCCATGGTTCACTTTTG
Vradi02g10020.1	jky_271	TCTCCCTCACCTCGACAACACT
	jky_272	GTTGAGGTCGACTTCAACTATG
Vradi07g17120.1	jky_273	CGACCATCACATGGATTTGCCT
	jky_274	ATCCCATGGCTCAGACTTGTTG
Vradi03g08960.1	jky_275	AGAGGTTCCGATGGATTTGCCT
	jky_276	ATCCCAAGGTTCAGACCTGTTC
Vradi01g09700.1	jky_277	AGATGAGCCTTTGGATTTGCCT
	jky_278	GTCCCAAGGCTCACACTTGTTC
Vradi0007s01630.1	jky_279	CGAGGAGCCTCTAGATTTGCCT
	jky_280	ATCCCAAGGTTCGCACTTATTC
Vradi04g08910.1	jky_281	AAATCAGAAGTTTAACTTCCCA
	jky_282	ATTCCATGGTTCACACTTGTTC
Vradi07g26830	jky_353	CTGCTAGAATCGGTGAGGATCCGG
	jky_354	ATAGTAAGAGATTTGAACTGGCAC
Vradi10g07810.1	jky_355	TGGTGGCAAGGTTAGAGGAAGCCT
	jky_356	TTGGAGAGTTCTTGCTCGTACTTG
Vradi03g07470.1	jky_357	TGCTTAGAGTTGGGAACGCTGCCG
	jky_358	TGGTCGGCGATCTGGATCTTGACC
Vradi11g11780.1	jky_361	GCTGATGAATTCAAAGTCCAAAGC
	jky_362	TACGTGGCTCTGATGAAAGCATTC
Vradi05g03240.1	jky_363	ACGAAGGAAGCATGGATGGTGCTG
	jky_364	CTTCTCTTATGTCGACAATCTTCT
Vradi03g08960.1	jky_365	ACGGGTTTGAGGACCAACAGGGCC
	jky_366	AATCAGTTTTCTCTCCCTTGGGTG
Vradi04g08910.1	jky_367	GGAGGAAATTGAACGTTAGGAGGT
	jky_368	GGATCACGGCTGGTCACCTGAGAC
